# Supplementary material for: Blood-based DNA methylation and exposure risk scores predict PTSD with high accuracy in military and civilian cohorts
Source: BMC Med Genomics. 2024 Sep 27;17:235. doi: 10.1186/s12920-024-02002-6 (PMC11429352; doi:10.1186/s12920-024-02002-6)
Supplement: Supplementary file 2 — Supplementary Material 2. [file 12920_2024_2002_MOESM2_ESM.xlsx]

## Sheet: nonCpGXY_GO
Gene Ontology results from 3728 CpGs included in Models 1 and 2.
ID	ONTOLOGY	TERM	N	DE	P.DE	FDR	SigGenesInSet
GO:0043502	BP	regulation of muscle adaptation	96	24	0.00110269	1	EDN1,FOXO3,FOXP1,GSK3A,LMCD1,IGF1,IGFBP5,JARID2,LMNA,SMAD3,MEF2A,ATP2B4,PPARA,SELENON,MIR499A,TWF1,SLC9A1,TNFRSF1A,TNNC1,NR4A3,CAMK2G,CASQ1,CTDP1,ROCK2,HDAC4
GO:0051304	BP	chromosome separation	79	21	0.00122338	1	DIS3L2,M1AP,CSNK2A1,ANAPC15,NSMCE2,INCENP,ATM,NUMA1,ANAPC7,CDCA8,CHFR,CDK5RAP2,PCID2,TEX14,RB1,XRCC3,NUF2,MAD1L1,KLHL22,ZW10,AURKB,ESPL1,NCAPD2
GO:0005985	BP	sucrose metabolic process	3	3	0.00131521	1	FBP1,GAA,FBP2
GO:0051306	BP	mitotic sister chromatid separation	61	17	0.00143725	1	DIS3L2,ANAPC15,NSMCE2,INCENP,ATM,ANAPC7,CDCA8,CDK5RAP2,PCID2,TEX14,RB1,XRCC3,NUF2,MAD1L1,KLHL22,ZW10,AURKB,ESPL1
GO:0070603	CC	SWI/SNF superfamily-type complex	93	25	0.00166526	1	CDK2AP2,MYBBP1A,SRCAP,CSNK2A1,ERCC6,CHD5,BICRA,RSF1,BCL11A,MBD3,GATAD2A,ARID1B,MTA3,EP400,RB1,BCL7A,BCL11B,SMARCA4,SMARCB1,BRD9,ACTR5,ARID1A,TRRAP,DDX21,MTA2
GO:0006954	BP	inflammatory response	847	121	0.0018425	1	ADA,MIR675,CDH5,NR1H3,TNIP1,ADCY1,CTSC,TREX1,ADCY7,TUSC2,NLRP3,TIRAP,PGLYRP2,PIK3AP1,CCR5,ACKR2,CNTF,IL17RE,CRHBP,CSF1,CSF1R,IL34,DAB2IP,CYBA,NLRP6,ECM1,ANO6,EPHA2,ETS1,EXT1,FASN,CDK19,FOS,FPR3,KPNA6,MTOR,FUT7,GBA1,FOXP1,IL36B,H19,GPR17,GPER1,GPX1,GIT1,NR3C1,GSTP1,HK1,STING1,IGF1,APP,IL1R1,IL6R,ITGA2,JAK2,JUN,NRROS,LDLR,LIPA,SMAD3,MMP9,ABCC1,ASS1,ATM,NFATC3,NFKB1,NFKBIB,OPRM1,PER1,PLCG1,PLCG2,TOL…
GO:1905818	BP	regulation of chromosome separation	73	19	0.0019578	1	CSNK2A1,ANAPC15,NSMCE2,INCENP,ATM,NUMA1,ANAPC7,CDCA8,CHFR,CDK5RAP2,PCID2,TEX14,RB1,XRCC3,NUF2,MAD1L1,KLHL22,ZW10,AURKB,ESPL1,NCAPD2
GO:0070314	BP	G1 to G0 transition	20	8	0.00196567	1	MYBBP1A,WDR6,RRP8,PHGDH,SMPD3,STK11,ZBTB17,CAPN3,STRADA
GO:0010965	BP	regulation of mitotic sister chromatid separation	58	16	0.00200574	1	ANAPC15,NSMCE2,INCENP,ATM,ANAPC7,CDCA8,CDK5RAP2,PCID2,TEX14,RB1,XRCC3,NUF2,MAD1L1,KLHL22,ZW10,AURKB,ESPL1
GO:0044829	BP	positive regulation by host of viral genome replication	9	5	0.00200928	1	TBC1D20,EEF1A1,STOM,PIK3C3,VAPA
GO:0038202	BP	TORC1 signaling	60	17	0.00220381	1	RNF152,SZT2,LARP1,SIK3,MTOR,ATM,WAC,LAMTOR1,GPR137,RPTOR,CASTOR1,STK11,GPR137B,CARD11,KLHL22,DEPDC5,TELO2
GO:1903146	BP	regulation of autophagy of mitochondrion	37	13	0.00228349	1	CAMKK2,CERS1,FKBP8,HTRA2,GSK3A,HTT,PRKN,VPS13D,FBXW7,AMBRA1,BNIP3,SREBF2,VDAC1,FZD5
GO:0002429	BP	immune response-activating cell surface receptor signaling pathway	278	54	0.00229937	1	ADA,NR1H3,TIRAP,PIK3AP1,SPPL3,CR1,CSK,DAB2IP,CYBA,ELF1,FYB2,FCHO1,RFTN1,FPR3,FOXP1,GRB2,HLA-DPB1,HRAS,LCK,NFATC2,NFKB1,SPG21,PDE4B,UBASH3A,PLCG1,PLCG2,LAX1,LIME1,RNF31,APPL2,PRKCB,PRKCE,PRKCH,BCL2,RELA,STK11,C5AR1,VAV2,CACNB4,COLEC11,BAG6,NR4A3,PLA2G6,CARD11,DGKZ,CBLB,KLHL6,CD247,CD8A,MFHAS1,CD19,CD38,CD81,TESPA1
GO:0044794	BP	positive regulation by host of viral process	20	8	0.00234662	1	TBC1D20,CSF1R,EEF1A1,STOM,ZDHHC8,IGF2R,PIK3C3,VAPA
GO:1903599	BP	positive regulation of autophagy of mitochondrion	13	7	0.00251714	1	CAMKK2,CERS1,HTT,PRKN,VPS13D,AMBRA1,BNIP3,VDAC1
GO:0009967	BP	positive regulation of signal transduction	1566	250	0.00252739	1	ADA,MIR675,CDH3,CDH5,IQCJ-SCHIP1,NR1H3,SORBS3,FLOT1,TAB1,CTSC,RIPK3,FAF1,AKAP13,TIRAP,PIK3AP1,SLC15A4,SPPL3,COL1A1,NACC2,CSF1,CSF1R,CSK,CSNK1D,CSNK1E,CSNK2A1,IL34,CTNNA1,SRARP,CTSD,NEK10,DAB2IP,CYBA,SH3RF2,GSDME,NLRP6,DLX5,DOK1,ECM1,EDN1,AGO3,EEF1D,SPRED2,DMTN,TMED4,FGFR3,FGFR4,AAK1,TNIK,ZNF423,ZC3H3,MAPK8IP3,CYFIP1,FLT1,CAMTA1,CUX2,SASH1,SIK3,ADNP,FKBP8,TMEM9,ZNF385A,ADGRA2,CHD5,AUTS2,ANKRD17,IF…
GO:0045647	BP	negative regulation of erythrocyte differentiation	8	5	0.00301834	1	HSPA9,KLF13,ZFP36L1,ZFP36,LDB1
GO:0048584	BP	positive regulation of response to stimulus	2255	337	0.00347738	1	ADA,MIR675,CDH3,CDH5,IQCJ-SCHIP1,NR1H3,SORBS3,FLOT1,TNIP1,TAB1,CTSC,RIPK3,FAF1,AKAP13,TREX1,NLRP3,TIRAP,PIK3AP1,SLC15A4,SPPL3,CNTF,COL1A1,CR1,NACC2,CSF1,CSF1R,CSK,CSNK1D,CSNK1E,CSNK2A1,IL34,CTNNA1,SRARP,CTSD,NEK10,DAB2IP,CYBA,SH3RF2,RNF168,GSDME,NLRP6,DLX5,DOK1,ECM1,EDN1,AGO3,EEF1D,ANO6,NSMCE1,ELF1,FYB2,SPRED2,DMTN,EYA4,ERCC6,ETS1,TMED4,FGFR3,FGFR4,AAK1,TNIK,FOXO3,ZNF423,CDK19,ZC3H3,FCHO1,MAPK8IP…
GO:0051255	BP	spindle midzone assembly	14	6	0.00358939	1	CCDC69,INCENP,MLH1,CDCA8,LZTS2,PRC1,AURKB
GO:0014743	BP	regulation of muscle hypertrophy	72	18	0.00368784	1	EDN1,FOXP1,GSK3A,LMCD1,IGF1,IGFBP5,JARID2,LMNA,SMAD3,MEF2A,ATP2B4,PPARA,TWF1,SLC9A1,TNFRSF1A,NR4A3,CTDP1,ROCK2
GO:0061665	MF	SUMO ligase activity	12	6	0.00384839	1	EGR2,NSMCE2,ZMIZ1,KIAA1586,ZMIZ2,PIAS2
GO:0030217	BP	T cell differentiation	300	57	0.00407902	1	ADA,CDK6,CCR9,RIPK3,NLRP3,CR1,DTX1,FOXO3,MTOR,FUT7,GBA1,KAT2A,FOXP1,IL36B,IL6R,ITPKB,JAG2,RHOA,LCK,RHOH,LY9,LEF1,DLL4,AMBRA1,CRTAM,ZMIZ1,PTGER4,ARID1B,PREX1,SH3RF1,RARA,BCL2,BCL3,BCL11B,SMARCA4,SMARCB1,ZFP36L1,STAT3,STK11,TCF7,TGFBR2,CCR2,WNT10B,ZBTB16,FZD5,CAMK4,ARID1A,CARD11,FOXN1,LOXL3,PIK3R3,RUNX1,RUNX3,TNFSF9,RSAD2,CD8A,CD86,SOX13,TESPA1
GO:0031577	BP	spindle checkpoint signaling	47	13	0.0041299	1	ANAPC15,INCENP,ATM,CDCA8,CHFR,CDK5RAP2,PCID2,TEX14,XRCC3,NUF2,MAD1L1,KLHL22,ZW10,AURKB
GO:0071320	BP	cellular response to cAMP	53	16	0.00413738	1	HCN4,CRHBP,DMTN,FBP1,GPD1,RAPGEF1,IGFBP5,HCN1,APP,INHBB,KCNQ1,ASS1,PENK,RAP1B,ZFP36L1,WNT10B
GO:0014823	BP	response to activity	70	17	0.00441924	1	SLC25A25,CYBA,ADSL,EDN1,TNS2,FOS,HADH,HSF1,ITGA2,OXCT1,PPARD,SELENON,BGLAP,STK11,SLC7A5,CAPN3,CBL
GO:0002768	BP	immune response-regulating cell surface receptor signaling pathway	305	56	0.00446065	1	ADA,NR1H3,TIRAP,PIK3AP1,SPPL3,CR1,CSK,DAB2IP,CYBA,ELF1,FYB2,FCHO1,RFTN1,FPR3,FOXP1,GRB2,HLA-DPB1,HRAS,LCK,MAP3K1,NFATC2,NFKB1,SPG21,PDE4B,PIGR,UBASH3A,PLCG1,PLCG2,LAX1,LIME1,RNF31,APPL2,PRKCB,PRKCE,PRKCH,BCL2,RELA,STK11,C5AR1,VAV2,CACNB4,COLEC11,BAG6,NR4A3,PLA2G6,CARD11,DGKZ,CBLB,KLHL6,CD247,CD8A,MFHAS1,CD19,CD38,CD81,TESPA1
GO:0002115	BP	store-operated calcium entry	22	8	0.00459306	1	GRAMD2A,CRACR2B,SARAF,STIM2,ORAI2,CASQ1,CRACR2A,ORAI1
GO:0051702	BP	biological process involved in interaction with symbiont	117	22	0.00496871	1	TUSC2,TBC1D20,CSF1R,NLRP6,EEF1A1,STOM,FASN,GPX1,ZDHHC8,IGF2R,JAK2,JUN,PRKN,LEF1,PIK3C3,SCNN1B,CCL8,SMARCA4,SMARCB1,HMGA2,CTDP1,VAPA,ROCK2
GO:0034638	BP	phosphatidylcholine catabolic process	16	7	0.00515349	1	PLB1,APOC1,PNPLA7,LDLR,LIPC,PNLIPRP2,PLA2G6
GO:0008298	BP	intracellular mRNA localization	10	5	0.00519866	1	CASC3,ZNF385A,BICD1,ZFP36L1,ZFP36
GO:0005853	CC	eukaryotic translation elongation factor 1 complex	4	3	0.00522808	1	EEF1A1,EEF1A2,EEF1D
GO:0007088	BP	regulation of mitotic nuclear division	117	25	0.00530808	1	TOM1L1,TOM1L2,EDN1,ANAPC15,L3MBTL1,NSMCE2,RGCC,IGF1,IGF2,INCENP,LRP5,ATM,ANAPC7,CDCA8,SMPD3,CDK5RAP2,PCID2,TEX14,RB1,XRCC3,NUF2,MAD1L1,KLHL22,ZW10,AURKB,KIF20B,ESPL1,CUL7
GO:0009185	BP	ribonucleoside diphosphate metabolic process	116	27	0.00582172	1	TREX1,ENO1,FBP1,FOXK1,ALDOA,MTOR,AK5,GPD1,GIT1,GUK1,HK1,IGF1,APP,PRKAG2,PFKL,PGK2,PGM1,PPARA,RPTOR,RRM1,RRM2,SLC4A1,STAT3,CAD,HKDC1,CARD11,ENTPD4,HDAC4
GO:0006258	BP	UDP-glucose catabolic process	2	2	0.00595113	1	GALT,GSK3A
GO:0005986	BP	sucrose biosynthetic process	2	2	0.0060059	1	FBP1,FBP2
GO:0042132	MF	fructose 1,6-bisphosphate 1-phosphatase activity	2	2	0.0060059	1	FBP1,FBP2
GO:0002757	BP	immune response-activating signaling pathway	398	70	0.00601792	1	ADA,NR1H3,FLOT1,TNIP1,NLRP3,TIRAP,PIK3AP1,SLC15A4,SPPL3,CR1,CSK,DAB2IP,CYBA,NLRP6,ELF1,FYB2,FCHO1,RFTN1,FPR3,ANKRD17,FOXP1,GRB2,HLA-DPB1,HRAS,HSPA1B,LCK,NFATC2,NFKB1,OAS3,SPG21,PDE4B,UBASH3A,PLCG1,PLCG2,OTUD4,LAX1,LIME1,RNF31,APPL2,PRKCB,PRKCE,PRKCH,BCL2,RELA,SLC15A2,STK11,TLR5,TRAF3,C5AR1,VAV2,CACNB4,COLEC11,BAG6,NLRX1,NR4A3,PLA2G6,CARD11,DGKZ,OASL,CBLB,KLHL6,OTULIN,RSAD2,CD247,CD8A,MFHAS1,CD19,…
GO:0050851	BP	antigen receptor-mediated signaling pathway	180	38	0.00603036	1	ADA,SPPL3,CSK,ELF1,FYB2,FCHO1,RFTN1,FOXP1,GRB2,HLA-DPB1,HRAS,LCK,NFATC2,NFKB1,SPG21,PDE4B,UBASH3A,PLCG1,PLCG2,LAX1,LIME1,RNF31,PRKCB,PRKCH,BCL2,RELA,STK11,CACNB4,CARD11,DGKZ,CBLB,KLHL6,CD247,CD8A,CD19,CD38,CD81,TESPA1
GO:0010611	BP	regulation of cardiac muscle hypertrophy	69	17	0.00618634	1	EDN1,FOXP1,GSK3A,LMCD1,IGF1,JARID2,LMNA,SMAD3,MEF2A,ATP2B4,PPARA,TWF1,SLC9A1,TNFRSF1A,NR4A3,CTDP1,ROCK2
GO:0071496	BP	cellular response to external stimulus	323	60	0.00633076	1	PLIN3,MYBBP1A,COL1A1,COMT,CYBA,DAP,TLE5,ERCC6,RNF152,HABP4,FOXO3,SZT2,RRP8,ADNP,FOS,MTOR,KANK2,KIF26A,GBA1,DCPS,ARHGAP35,IGF1R,FAS,AQP2,AQP3,INHBB,ITGA2,MAG,MAX,MAP3K1,NFKB1,KCNK4,PRKAG2,PENK,PIK3C3,PLEC,PPARA,AMBRA1,PRKAB1,AXL,MAPK3,PTGER4,RPTOR,BCL2,BGLAP,MAP1LC3B2,SLC9A1,BMPR2,BNIP3,SREBF2,TLR5,TNFRSF1A,WNT9B,TFEB,GSDMD,SLC7A5,TSSK6,MFSD2A,CBL,TNFRSF11A,CD68,DEPDC5,PIEZO1
GO:0046631	BP	alpha-beta T cell activation	170	35	0.00634856	1	ADA,NLRP3,MTOR,FUT7,FOXP1,IL6R,IL12A,ITPKB,JAK2,RHOA,LY9,LEF1,CRTAM,PTGER4,SH3RF1,RARA,BCL2,BCL3,CDH26,BCL11B,RASAL3,STAT3,TGFBR2,CCR2,TYK2,ZBTB16,NDFIP1,CARD11,LOXL3,RUNX1,RUNX3,CBLB,RSAD2,CD247,CD86,CD81
GO:1990086	BP	lens fiber cell apoptotic process	4	3	0.00637029	1	E2F1,E2F2,TGFBR2
GO:0044403	BP	biological process involved in symbiotic interaction	308	51	0.0065359	1	TRIM10,TUSC2,PGLYRP2,CCR5,TBC1D20,CR1,CSF1R,NLRP6,EEF1A1,EFNB2,EPHA2,PIKFYVE,STOM,FASN,TRIM59,GPX1,ZDHHC8,HSPA1B,IGF2R,INHBB,ITGA2,JAK2,JUN,LDLR,NCAM1,PRKN,LEF1,PIK3C3,SLC52A1,EXOC2,AXL,NECTIN1,BCL2L1,SCNN1B,CCL8,SLC1A5,SMARCA4,SMARCB1,TRIM25,TRIM26,HMGA2,TRIM8,CBL,CLDN6,CTDP1,CHMP7,VAPA,CD86,ROCK2,CD81,NUP153,THOC1
GO:0044788	BP	modulation by host of viral process	45	12	0.00656025	1	TBC1D20,CSF1R,EEF1A1,STOM,FASN,ZDHHC8,IGF2R,PRKN,PIK3C3,CCL8,VAPA,ROCK2
GO:1902099	BP	regulation of metaphase/anaphase transition of cell cycle	94	22	0.00661262	1	ANAPC15,NSMCE2,INCENP,ATM,ANAPC7,MAP3K20,CDCA8,CHFR,CDK5RAP2,PCID2,TEX14,ARID1B,RB1,BCL7A,SMARCA4,SMARCB1,XRCC3,ARID1A,NUF2,MAD1L1,KLHL22,ZW10,AURKB,ESPL1
GO:0071356	BP	cellular response to tumor necrosis factor	232	40	0.00679625	1	TANK,COL1A1,CRHBP,DAB2IP,CYBA,GSDME,EDN1,EXT1,FOXO3,FOS,GBA1,KAT2A,FOXP1,GPD1,GPER1,GSTP1,CDIP1,HSPA1B,FAS,ILK,JAK2,ASAH1,ASS1,NFKB1,PRKN,SMPD3,MAPK3,HMHB1,RELA,CCL8,CCL11,ZFP36L1,THBS1,TNFRSF1A,TRAF3,TRPV1,ZFP36,DCSTAMP,TNFRSF25,RIPK1,TNFRSF11A,OTULIN
GO:0044827	BP	modulation by host of viral genome replication	22	7	0.00680521	1	TBC1D20,EEF1A1,STOM,PRKN,PIK3C3,CCL8,VAPA
GO:0050857	BP	positive regulation of antigen receptor-mediated signaling pathway	26	9	0.00680597	1	ADA,FOXP1,LCK,PRKCB,PRKCH,RELA,CARD11,CD81,TESPA1
GO:0051985	BP	negative regulation of chromosome segregation	50	13	0.00688035	1	ANAPC15,INCENP,ATM,CDCA8,CHFR,CDK5RAP2,PCID2,TEX14,XRCC3,NUF2,MAD1L1,KLHL22,ZW10,AURKB
GO:1902100	BP	negative regulation of metaphase/anaphase transition of cell cycle	50	13	0.00688035	1	ANAPC15,INCENP,ATM,CDCA8,CHFR,CDK5RAP2,PCID2,TEX14,XRCC3,NUF2,MAD1L1,KLHL22,ZW10,AURKB
GO:1905819	BP	negative regulation of chromosome separation	50	13	0.00688035	1	ANAPC15,INCENP,ATM,CDCA8,CHFR,CDK5RAP2,PCID2,TEX14,XRCC3,NUF2,MAD1L1,KLHL22,ZW10,AURKB
GO:1902105	BP	regulation of leukocyte differentiation	318	58	0.00708398	1	ADA,CDK6,TRIB1,NLRP3,PGLYRP2,CR1,CSF1,IL34,DTX1,FOXO3,FOS,MTOR,KAT2A,FOXP1,IL36B,HSF1,ITPKB,RHOA,RHOH,LEF1,FBXW7,AMBRA1,PCID2,AXL,CRTAM,GPR137,ZMIZ1,ARID1B,SH3RF1,RARA,RB1,BGLAP,SMARCA4,SMARCB1,ZFP36L1,TCF7,TCTA,TGFBR2,GPR137B,CCR2,WNT10B,ZBTB16,NDFIP1,GPR68,CAMK4,DCSTAMP,ARID1A,CARD11,CUL4A,FOXN1,LOXL3,UBASH3B,RUNX1,RUNX3,RIPK1,TNFSF9,CD86,SOX13,RASSF2,TESPA1
GO:1901339	BP	regulation of store-operated calcium channel activity	8	5	0.00743952	1	STIMATE,PLCG2,STIM2,PLA2G6,CASQ1,CRACR2A
GO:0051851	BP	modulation by host of symbiont process	82	18	0.00790998	1	TBC1D20,CSF1R,NLRP6,EEF1A1,STOM,FASN,ZDHHC8,IGF2R,JUN,PRKN,LEF1,PIK3C3,CCL8,SMARCA4,SMARCB1,HMGA2,CTDP1,VAPA,ROCK2
GO:0007094	BP	mitotic spindle assembly checkpoint signaling	46	12	0.00797566	1	ANAPC15,INCENP,ATM,CDCA8,CDK5RAP2,PCID2,TEX14,XRCC3,NUF2,MAD1L1,KLHL22,ZW10,AURKB
GO:0071173	BP	spindle assembly checkpoint signaling	46	12	0.00797566	1	ANAPC15,INCENP,ATM,CDCA8,CDK5RAP2,PCID2,TEX14,XRCC3,NUF2,MAD1L1,KLHL22,ZW10,AURKB
GO:0071174	BP	mitotic spindle checkpoint signaling	46	12	0.00797566	1	ANAPC15,INCENP,ATM,CDCA8,CDK5RAP2,PCID2,TEX14,XRCC3,NUF2,MAD1L1,KLHL22,ZW10,AURKB
GO:0002521	BP	leukocyte differentiation	604	100	0.00811743	1	ADA,CDK6,TRIB1,CCR9,RIPK3,TUSC2,NLRP3,PGLYRP2,KLF6,CR1,CSF1,CSF1R,IL34,DTX1,EPHA2,FASN,FOXO3,FOS,MTOR,FUT7,GBA1,KAT2A,FOXP1,IL36B,NR3C1,HSF1,APP,IL6R,ITPKB,JAG2,JUN,NRROS,RHOA,LCK,RHOH,LY9,MMP9,ATM,NFIL3,LEF1,PLCG2,DLL4,FBXW7,AMBRA1,PCID2,AXL,CRTAM,GPR137,ZMIZ1,PTGER4,ARID1B,PREX1,SH3RF1,RARA,RB1,BCL2,BCL3,BGLAP,DCLRE1C,BCL11B,SMARCA4,SMARCB1,ZFP36L1,STAT3,STK11,TCF7,TCTA,TGFBR2,GPR137B,TPD52,TRP…
GO:1903131	BP	mononuclear cell differentiation	473	80	0.0081376	1	ADA,CDK6,CCR9,RIPK3,TUSC2,NLRP3,PGLYRP2,KLF6,CR1,CSF1,CSF1R,IL34,DTX1,FASN,FOXO3,FOS,MTOR,FUT7,GBA1,KAT2A,FOXP1,IL36B,IL6R,ITPKB,JAG2,JUN,RHOA,LCK,RHOH,LY9,ATM,NFIL3,LEF1,PLCG2,DLL4,AMBRA1,PCID2,AXL,CRTAM,ZMIZ1,PTGER4,ARID1B,PREX1,SH3RF1,RARA,BCL2,BCL3,DCLRE1C,BCL11B,SMARCA4,SMARCB1,ZFP36L1,STAT3,STK11,TCF7,TGFBR2,TPD52,TRPM2,CCR2,WNT10B,ZBTB16,FZD5,NDFIP1,GPR68,CAMK4,DCSTAMP,ARID1A,CARD11,FOXN1,…
GO:0033227	BP	dsRNA transport	3	3	0.00819164	1	FLOT1,RFTN2,RFTN1
GO:0031086	BP	nuclear-transcribed mRNA catabolic process, deadenylation-independent decay	7	4	0.00820012	1	EDC4,PNRC2,ZFP36L1,ZFP36
GO:0031435	MF	mitogen-activated protein kinase kinase kinase binding	16	7	0.0085176	1	STK38,DAB2IP,SASH1,MAP3K11,MAP4K2,TGFBR2,DIXDC1
GO:0010506	BP	regulation of autophagy	347	62	0.00852751	1	TOM1,CAMKK2,CERS1,WDR6,OSBPL7,CLN3,DAP,DAPK1,NLRP6,EEF1A1,EEF1A2,CCNY,RNF152,FOXK1,FOXO3,ATG2A,LARP1,FKBP8,MTOR,GBA1,HTRA2,GNAI3,GSK3A,RMC1,HTT,HSPB1,STING1,KIF25,MIRLET7B,ATM,PRKN,WAC,PIK3C3,ATP6V0B,ATG16L1,RNF31,VPS13D,FBXW7,AMBRA1,MAPK3,GPR137,RPTOR,SNX6,BCL2,BNIP3,BOK,SREBF2,STAT3,STK11,GPR137B,VDAC1,VHL,FZD5,TFEB,FYCO1,SLC7A5,TRIM8,CASP3,KAT8,KLHL22,USP13,BMF,USP10,MTMR4,DEPDC5
GO:0051784	BP	negative regulation of nuclear division	63	15	0.00854693	1	TOM1L1,TOM1L2,ANAPC15,INCENP,ATM,CDCA8,CDK5RAP2,PCID2,TEX14,RAD1,RPS6KA2,XRCC3,NUF2,MAD1L1,KLHL22,ZW10,AURKB
GO:0010647	BP	positive regulation of cell communication	1770	274	0.00894545	1	ADA,MIR675,CDH3,CDH5,IQCJ-SCHIP1,NR1H3,SORBS3,FLOT1,TAB1,ADCY1,CTSC,RIPK3,FAF1,AKAP13,TIRAP,PIK3AP1,SLC15A4,SPPL3,COL1A1,NACC2,CSF1,CSF1R,CSK,CSNK1D,CSNK1E,CSNK2A1,IL34,CTNNA1,SRARP,CTSD,NEK10,DAB2IP,CYBA,SH3RF2,GSDME,NLRP6,DLX5,DOK1,ECM1,EDN1,AGO3,EEF1D,SPRED2,DMTN,TMED4,FGFR3,FGFR4,AAK1,CLSTN1,TNIK,ZNF423,ZC3H3,MAPK8IP3,CYFIP1,FLT1,CAMTA1,CUX2,SASH1,SIK3,ADNP,FKBP8,TMEM9,SLC24A2,PTPN23,ZNF385A,…
GO:0030071	BP	regulation of mitotic metaphase/anaphase transition	91	21	0.00899285	1	ANAPC15,NSMCE2,INCENP,ATM,ANAPC7,MAP3K20,CDCA8,CDK5RAP2,PCID2,TEX14,ARID1B,RB1,BCL7A,SMARCA4,SMARCB1,XRCC3,ARID1A,NUF2,MAD1L1,KLHL22,ZW10,AURKB,ESPL1
GO:0009132	BP	nucleoside diphosphate metabolic process	134	29	0.00929426	1	TREX1,CMPK2,ENO1,FBP1,FOXK1,ALDOA,MTOR,AK5,GPD1,GIT1,GUK1,HK1,IGF1,APP,NME2,PRKAG2,PFKL,PGK2,PGM1,PPARA,RPTOR,RRM1,RRM2,SLC4A1,STAT3,CAD,HKDC1,CARD11,ENTPD6,ENTPD4,HDAC4
GO:0071214	BP	cellular response to abiotic stimulus	337	60	0.00940189	1	TANK,CERS1,TREX1,NLRP3,CLN3,SLC24A4,COL1A1,PIERCE1,CRYAB,CYBA,EEF1D,FBP1,HABP4,MTOR,NSMF,RAB11FIP5,GRK4,GRB2,HRAS,HSF1,IGF1R,FAS,AQP2,AQP5,ITGA2,LETM1,GTF2H5,MAG,MC1R,MAP3K1,MMP9,ATM,NEUROD2,NFKB1,KCNK4,MAP3K20,PLEC,POLH,KDM4D,MAPK3,PTEN,PTGER4,RPTOR,RAD1,BCL2L1,RHO,BDKRB2,SCNN1A,SCNN1B,SLC9A1,BNIP3,ZFP36L1,STK11,TLR5,TNFRSF1A,TRPV1,ACTR5,LRRC8E,GPR68,CAPN3,CASP3,RHBDD1,CUL4A,BMF,AURKB,BABAM2,PIE…
GO:0104004	BP	cellular response to environmental stimulus	337	60	0.00940189	1	TANK,CERS1,TREX1,NLRP3,CLN3,SLC24A4,COL1A1,PIERCE1,CRYAB,CYBA,EEF1D,FBP1,HABP4,MTOR,NSMF,RAB11FIP5,GRK4,GRB2,HRAS,HSF1,IGF1R,FAS,AQP2,AQP5,ITGA2,LETM1,GTF2H5,MAG,MC1R,MAP3K1,MMP9,ATM,NEUROD2,NFKB1,KCNK4,MAP3K20,PLEC,POLH,KDM4D,MAPK3,PTEN,PTGER4,RPTOR,RAD1,BCL2L1,RHO,BDKRB2,SCNN1A,SCNN1B,SLC9A1,BNIP3,ZFP36L1,STK11,TLR5,TNFRSF1A,TRPV1,ACTR5,LRRC8E,GPR68,CAPN3,CASP3,RHBDD1,CUL4A,BMF,AURKB,BABAM2,PIE…
GO:0036289	BP	peptidyl-serine autophosphorylation	9	5	0.00973075	1	DYRK1A,PIKFYVE,ATM,MAP2K2,RIPK1
GO:0046500	BP	S-adenosylmethionine metabolic process	15	6	0.00976297	1	AHCYL1,AHCYL2,AMD1,MAT2A,MTHFR,APIP,METTL16
GO:0002764	BP	immune response-regulating signaling pathway	425	72	0.00979551	1	ADA,NR1H3,FLOT1,TNIP1,NLRP3,TIRAP,PIK3AP1,SLC15A4,SPPL3,CR1,CSK,DAB2IP,CYBA,NLRP6,ELF1,FYB2,FCHO1,RFTN1,FPR3,ANKRD17,FOXP1,GRB2,HLA-DPB1,HRAS,HSPA1B,LCK,MAP3K1,NFATC2,NFKB1,OAS3,SPG21,PDE4B,PIGR,UBASH3A,PLCG1,PLCG2,OTUD4,LAX1,LIME1,RNF31,APPL2,PRKCB,PRKCE,PRKCH,BCL2,RELA,SLC15A2,STK11,TLR5,TRAF3,C5AR1,VAV2,CACNB4,COLEC11,BAG6,NLRX1,NR4A3,PLA2G6,CARD11,DGKZ,OASL,CBLB,KLHL6,OTULIN,RSAD2,CD247,CD8A,…
GO:0070254	BP	mucus secretion	13	6	0.0100169	1	ADA,CYBA,NLRP6,ANO1,PRKCE,SCNN1B
GO:0046381	BP	CMP-N-acetylneuraminate metabolic process	2	2	0.0101119	1	NANS,CMAHP
GO:0010822	BP	positive regulation of mitochondrion organization	75	17	0.0105078	1	PPIF,CAMKK2,CERS1,HTRA2,GPER1,GSK3A,HTT,MMP9,PRKN,VPS13D,AMBRA1,ADCK1,BID,BNIP3,BOK,VDAC1,PLA2G6,HIP1R,BMF
GO:0043500	BP	muscle adaptation	121	25	0.0106532	1	CYBA,EDN1,FOXO3,FOXP1,GSK3A,LMCD1,IGF1,IGFBP5,JARID2,LMNA,SMAD3,MEF2A,ATP2B4,PPARA,SELENON,MIR499A,TWF1,SLC9A1,TNFRSF1A,TNNC1,NR4A3,CAMK2G,CASQ1,CTDP1,ROCK2,HDAC4
GO:0051135	BP	positive regulation of NK T cell activation	9	4	0.0107203	1	IL12A,JAK2,RASAL3,TYK2
GO:1904019	BP	epithelial cell apoptotic process	139	28	0.0111238	1	MIR675,CDH5,DAB2IP,DNMT3A,E2F1,E2F2,ANO6,H19,GPER1,RGCC,IGF1R,JAG2,JAK2,LEF1,PLCG1,PPARA,RB1,BCL2,BCL2L1,BID,BMPR2,BOK,ZFP36L1,STK3,STK4,TCF7L2,TGFBR2,THBS1,ZFP36,CASP3,UMODL1
GO:0090232	BP	positive regulation of spindle checkpoint	12	5	0.0111693	1	INCENP,CDCA8,PCID2,XRCC3,MAD1L1,AURKB
GO:0090267	BP	positive regulation of mitotic cell cycle spindle assembly checkpoint	12	5	0.0111693	1	INCENP,CDCA8,PCID2,XRCC3,MAD1L1,AURKB
GO:0033047	BP	regulation of mitotic sister chromatid segregation	53	13	0.0114544	1	ANAPC15,INCENP,ATM,NUMA1,CDCA8,CDK5RAP2,PCID2,TEX14,XRCC3,NUF2,MAD1L1,KLHL22,ZW10,AURKB
GO:0044784	BP	metaphase/anaphase transition of cell cycle	98	22	0.0115109	1	ANAPC15,NSMCE2,INCENP,ATM,ANAPC7,MAP3K20,CDCA8,CHFR,CDK5RAP2,PCID2,TEX14,ARID1B,RB1,BCL7A,SMARCA4,SMARCB1,XRCC3,ARID1A,NUF2,MAD1L1,KLHL22,ZW10,AURKB,ESPL1
GO:0033045	BP	regulation of sister chromatid segregation	104	23	0.0116608	1	ANAPC15,NSMCE2,INCENP,ATM,NUMA1,ANAPC7,MAP3K20,CDCA8,CHFR,CDK5RAP2,PCID2,TEX14,ARID1B,RB1,BCL7A,SMARCA4,SMARCB1,XRCC3,ARID1A,NUF2,MAD1L1,KLHL22,ZW10,AURKB,ESPL1
GO:0033046	BP	negative regulation of sister chromatid segregation	48	12	0.011851	1	ANAPC15,INCENP,ATM,CDCA8,CDK5RAP2,PCID2,TEX14,XRCC3,NUF2,MAD1L1,KLHL22,ZW10,AURKB
GO:0033048	BP	negative regulation of mitotic sister chromatid segregation	48	12	0.011851	1	ANAPC15,INCENP,ATM,CDCA8,CDK5RAP2,PCID2,TEX14,XRCC3,NUF2,MAD1L1,KLHL22,ZW10,AURKB
GO:0045841	BP	negative regulation of mitotic metaphase/anaphase transition	48	12	0.011851	1	ANAPC15,INCENP,ATM,CDCA8,CDK5RAP2,PCID2,TEX14,XRCC3,NUF2,MAD1L1,KLHL22,ZW10,AURKB
GO:2000816	BP	negative regulation of mitotic sister chromatid separation	48	12	0.011851	1	ANAPC15,INCENP,ATM,CDCA8,CDK5RAP2,PCID2,TEX14,XRCC3,NUF2,MAD1L1,KLHL22,ZW10,AURKB
GO:0016416	MF	O-palmitoyltransferase activity	5	3	0.011902	1	CPT1C,CPT2,LRAT
GO:0090231	BP	regulation of spindle checkpoint	21	7	0.0119039	1	ANAPC15,INCENP,CDCA8,CDK5RAP2,PCID2,XRCC3,MAD1L1,AURKB
GO:0090266	BP	regulation of mitotic cell cycle spindle assembly checkpoint	21	7	0.0119039	1	ANAPC15,INCENP,CDCA8,CDK5RAP2,PCID2,XRCC3,MAD1L1,AURKB
GO:1903504	BP	regulation of mitotic spindle checkpoint	21	7	0.0119039	1	ANAPC15,INCENP,CDCA8,CDK5RAP2,PCID2,XRCC3,MAD1L1,AURKB
GO:1903706	BP	regulation of hemopoiesis	411	70	0.0121598	1	ADA,CDK6,TRIB1,FAXDC2,NLRP3,PGLYRP2,CR1,CSF1,IL34,DTX1,ETS1,FOXO3,FOS,MTOR,L3MBTL1,KAT2A,FOXP1,IL36B,HSF1,HSPA1B,HSPA9,ITPKB,RHOA,RHOH,LEF1,KLF13,P4HTM,FBXW7,AMBRA1,PCID2,AXL,CRTAM,GPR137,ZMIZ1,ARID1B,SH3RF1,RARA,RB1,BGLAP,SMARCA4,SMARCB1,ZFP36L1,STAT3,TCF7,TCTA,TGFBR2,THPO,GPR137B,CCR2,WNT10B,ZFP36,ZBTB16,BRPF1,NDFIP1,GPR68,CAMK4,DCSTAMP,ARID1A,CARD11,CUL4A,FOXN1,LOXL3,UBASH3B,RUNX1,RUNX3,RIPK1,…
GO:0030098	BP	lymphocyte differentiation	421	71	0.0122122	1	ADA,CDK6,CCR9,RIPK3,TUSC2,NLRP3,PGLYRP2,KLF6,CR1,DTX1,FOXO3,MTOR,FUT7,GBA1,KAT2A,FOXP1,IL36B,IL6R,ITPKB,JAG2,RHOA,LCK,RHOH,LY9,ATM,NFIL3,LEF1,PLCG2,DLL4,AMBRA1,PCID2,AXL,CRTAM,ZMIZ1,PTGER4,ARID1B,PREX1,SH3RF1,RARA,BCL2,BCL3,DCLRE1C,BCL11B,SMARCA4,SMARCB1,ZFP36L1,STAT3,STK11,TCF7,TGFBR2,TPD52,CCR2,WNT10B,ZBTB16,FZD5,NDFIP1,CAMK4,ARID1A,CARD11,FOXN1,LOXL3,PIK3R3,LY6D,RUNX1,RUNX3,TNFSF9,RSAD2,CD8A,C…
GO:0001965	MF	G-protein alpha-subunit binding	26	9	0.0122132	1	RGS19,SASH1,RGS22,IGF1R,IGF2R,CCDC88C,OPRM1,CCDC88A,RGS10,ADGRV1
GO:0031628	MF	opioid receptor binding	7	4	0.0124351	1	GNAO1,GNAS,PENK,PNOC
GO:0001836	BP	release of cytochrome c from mitochondria	58	13	0.0127444	1	PPIF,GPER1,GPX1,IGF1,LMNA,MMP9,PRKN,BCL2,BCL2L1,BID,BNIP3,BOK,PLA2G6,BMF
GO:0043495	MF	protein-membrane adaptor activity	30	10	0.0128903	1	SYNE3,RETREG3,SYNE2,SYNE1,HRAS,JUP,RETREG1,SLC4A1,RETREG2,NHERF2,NUP153
GO:0002253	BP	activation of immune response	470	76	0.0129178	1	ADA,NR1H3,FLOT1,TNIP1,TREX1,NLRP3,TIRAP,PIK3AP1,SLC15A4,SPPL3,CR1,CSK,DAB2IP,CYBA,NLRP6,ELF1,FYB2,FCHO1,RFTN1,FPR3,ANKRD17,FOXP1,GRB2,RGCC,HLA-DPB1,HRAS,HSPA1B,STING1,LCK,NFATC2,NFKB1,OAS3,SPG21,PDE4B,UBASH3A,PLCG1,PLCG2,OTUD4,LAX1,LIME1,SUSD4,RNF31,APPL2,PRKCB,PRKCE,PRKCH,MASP1,ZNFX1,BCL2,RELA,SLC15A2,STK11,TLR5,TRAF3,C4A,C4B,C5AR1,VAV2,CACNB4,COLEC11,BAG6,NLRX1,NR4A3,PLA2G6,CARD11,DGKZ,OASL,CBL…
GO:0071260	BP	cellular response to mechanical stimulus	72	17	0.0129504	1	COL1A1,CYBA,HABP4,IGF1R,FAS,ITGA2,MAG,MAP3K1,NFKB1,KCNK4,PLEC,MAPK3,PTGER4,SLC9A1,BNIP3,TLR5,TNFRSF1A,PIEZO1
GO:0034612	BP	response to tumor necrosis factor	254	42	0.0129566	1	TANK,COL1A1,CRHBP,DAB2IP,CYBA,GSDME,EDN1,EXT1,FOXO3,FOS,GBA1,KAT2A,FOXP1,GPD1,GPER1,GSTP1,CDIP1,HSPA1B,FAS,ILK,JAK2,AFF3,MBP,ASAH1,ASS1,NFKB1,PRKN,SMPD3,MAPK3,HMHB1,RELA,CCL8,CCL11,ZFP36L1,THBS1,TNFRSF1A,TRAF3,TRPV1,ZFP36,DCSTAMP,CASP3,TNFRSF25,RIPK1,TNFRSF11A,OTULIN
GO:0050862	BP	positive regulation of T cell receptor signaling pathway	16	6	0.0129881	1	ADA,LCK,RELA,CARD11,CD81,TESPA1
GO:0016032	BP	viral process	418	69	0.0131794	1	TRIM10,TNIP1,MGAT4B,CCR5,TBC1D20,CR1,CSF1R,VPS37D,EEF1A1,EIF2D,EFNB2,EPHA2,PIKFYVE,STOM,MORC2,LARP1,KPNA6,NR5A2,ST6GALNAC4,TRIM59,GSK3A,ZDHHC8,HSPA1B,IGF2R,ITGA2,JUN,LDLR,NCAM1,OAS2,OAS3,PRKN,LEF1,PCSK5,RSF1,PIK3C3,PPARA,ATG16L1,SLC52A1,EDEM2,AXL,ZNFX1,NECTIN1,BCL2,BCL2L1,SPCS3,CCL8,BICD1,ST6GAL1,ST3GAL2,SLC1A5,SMARCA4,SMARCB1,BST2,ZFP36,TRIM25,TRIM26,HMGA2,TRIM8,RAB1B,OASL,EIF3A,ATG16L2,MVB12B,T…
GO:0022409	BP	positive regulation of cell-cell adhesion	318	58	0.0132316	1	ADA,PTPRU,FLOT1,NLRP3,CR1,CSK,EFNB2,DMTN,ETS1,FOXO3,FCHO1,FUT7,PTPN23,GCNT1,IL36B,ANK3,HLA-DPA1,HLA-DPB1,FOXA1,IGF1,IGF2,IGFBP2,IL12A,ITPKB,JAK1,JAK2,RHOA,LCK,RHOH,CEACAM6,LEF1,KIF26B,AMBRA1,ZMIZ1,ARID1B,RARA,RELA,RASAL3,SMARCA4,SMARCB1,TGFBR2,CCR2,TYK2,WNT10B,ZBTB16,NR4A3,DOCK8,ARID1A,CARD11,RUNX1,RUNX3,TNFSF9,WNT3A,CD6,CD86,SOX13,CD44,CD81,PIEZO1,TESPA1
GO:0120041	BP	positive regulation of macrophage proliferation	7	4	0.0132671	1	CSF1,CSF1R,IL34,MAPK3
GO:0006096	BP	glycolytic process	85	20	0.0134466	1	TREX1,ENO1,FBP1,FOXK1,ALDOA,MTOR,GPD1,GIT1,HK1,IGF1,APP,PRKAG2,PFKL,PGK2,PGM1,PPARA,RPTOR,SLC4A1,STAT3,HKDC1,HDAC4
GO:0097284	BP	hepatocyte apoptotic process	20	8	0.0134642	1	MIR675,DNMT3A,H19,IGF1R,PPARA,RB1,BCL2L1,BID,STK3,STK4
GO:0006884	BP	cell volume homeostasis	31	10	0.0136097	1	ABCB8,CLCN6,CLN3,ANO6,AQP4,KCNMA1,SLC12A9,SCTR,SLC12A4,LRRC8E,SHANK3
GO:0061518	BP	microglial cell proliferation	8	4	0.0136307	1	CSF1,CSF1R,IL34,GBA1
GO:0045637	BP	regulation of myeloid cell differentiation	211	39	0.0137236	1	CDK6,TRIB1,FAXDC2,CSF1,IL34,ETS1,FOXO3,FOS,MTOR,L3MBTL1,FOXP1,HSF1,HSPA1B,HSPA9,ITPKB,LEF1,KLF13,P4HTM,FBXW7,GPR137,RARA,RB1,BGLAP,ZFP36L1,STAT3,TCTA,THPO,GPR137B,ZFP36,ZBTB16,NDFIP1,GPR68,CAMK4,DCSTAMP,CUL4A,UBASH3B,RUNX1,RIPK1,LDB1,RASSF2
GO:0000339	MF	RNA cap binding	18	7	0.0137305	1	SNUPN,EIF4A1,CYFIP1,LARP1,EIF4E1B,DCPS,EIF4G3
GO:0016581	CC	NuRD complex	17	7	0.0138059	1	CDK2AP2,CSNK2A1,CHD5,MBD3,GATAD2A,MTA3,MTA2
GO:0090545	CC	CHD-type complex	17	7	0.0138059	1	CDK2AP2,CSNK2A1,CHD5,MBD3,GATAD2A,MTA3,MTA2
GO:0002682	BP	regulation of immune system process	1452	205	0.0138615	1	ADA,NR1H3,CDK6,FLOT1,TRIB1,TNIP1,CTSC,FAXDC2,RIPK3,TREX1,ADCY7,NLRP3,TIRAP,PGLYRP2,PIK3AP1,SLC15A4,SPPL3,CR1,CSF1,CSF1R,CSK,IL34,DAB2IP,CYBA,NLRP6,DTX1,ECM1,EDN1,EFNB2,ANO6,ELF1,FYB2,ETS1,FOXO3,LRCH1,FCHO1,RFTN1,FOS,FPR3,MTOR,FUT7,L3MBTL1,ANKRD17,LRRC32,KAT2A,GCNT1,FOXP1,IL36B,GPR17,GPER1,GPX1,GRB2,RGCC,HK1,HLA-DPA1,HLA-DPB1,HLA-F,HRAS,HSF1,HSPA1B,HSPA9,STING1,IGF1,IGF2,IGFBP2,APP,RAET1G,IL1R1,IL…
GO:0016514	CC	SWI/SNF complex	30	10	0.0142647	1	BICRA,BCL11A,ARID1B,RB1,BCL7A,BCL11B,SMARCA4,SMARCB1,BRD9,ARID1A
GO:0034224	BP	cellular response to zinc ion starvation	9	4	0.0144371	1	FOS,IGF1R,BGLAP,TNFRSF11A
GO:0120127	BP	response to zinc ion starvation	9	4	0.0144371	1	FOS,IGF1R,BGLAP,TNFRSF11A
GO:1901341	BP	positive regulation of store-operated calcium channel activity	6	4	0.0144549	1	STIMATE,PLCG2,STIM2,CASQ1,CRACR2A
GO:0002761	BP	regulation of myeloid leukocyte differentiation	123	25	0.014675	1	CDK6,TRIB1,CSF1,IL34,FOS,MTOR,FOXP1,HSF1,LEF1,FBXW7,GPR137,RARA,RB1,BGLAP,ZFP36L1,TCTA,GPR137B,NDFIP1,GPR68,CAMK4,DCSTAMP,CUL4A,UBASH3B,RUNX1,RIPK1,RASSF2
GO:0038065	BP	collagen-activated signaling pathway	16	7	0.0150485	1	COL1A1,COL4A1,ITGA2,JAK2,MUSK,DDR1,UBASH3B
GO:0006090	BP	pyruvate metabolic process	112	24	0.0151356	1	TREX1,ENO1,FBP1,FOXK1,ALDOA,MTOR,GPD1,GIT1,HK1,IGF1,APP,PRKAG2,PDHA2,PDK1,PFKL,PGK2,PGM1,PPARA,RPTOR,SLC4A1,STAT3,VDAC1,NR4A3,HKDC1,FAHD1,HDAC4
GO:0062208	BP	positive regulation of pattern recognition receptor signaling pathway	45	11	0.0153384	1	NR1H3,FLOT1,TIRAP,SLC15A4,CYBA,ANKRD17,HSPA1B,TLR5,OASL,RSAD2,MFHAS1
GO:0019900	MF	kinase binding	758	132	0.0154221	1	SH2B3,CDH5,TOM1L1,TRIB1,TNIP1,TAB1,DCTN2,CIT,FAF1,STK38,TIRAP,CKS1B,CSK,TOM1L2,JAKMIP1,DAB2IP,DCTN1,E2F1,EEF1A1,EEF1A2,ADCY4,SPRED2,CCNY,FAM83B,FOXO3,MAPK8IP3,CEP68,SASH1,TTC28,TNS2,SHC2,PTPN23,ANKRD2,CNPPD1,ALKAL2,GRB2,RGCC,NR3C1,GSK3A,GSTP1,HTT,HSF1,HSPB1,STING1,FAS,ILK,ITGAX,JAK2,JUP,ERCC6L2,KCNQ1,LCK,SPRED3,SHC4,LRP4,SMAD3,MAG,MEF2A,MAP3K1,MAP3K11,ATP2B4,PRKN,NIN,PRKAG2,RNF138,PDE8A,HDAC7,PER…
GO:0007091	BP	metaphase/anaphase transition of mitotic cell cycle	95	21	0.0154386	1	ANAPC15,NSMCE2,INCENP,ATM,ANAPC7,MAP3K20,CDCA8,CDK5RAP2,PCID2,TEX14,ARID1B,RB1,BCL7A,SMARCA4,SMARCB1,XRCC3,ARID1A,NUF2,MAD1L1,KLHL22,ZW10,AURKB,ESPL1
GO:1904385	BP	cellular response to angiotensin	29	9	0.0155015	1	AHCYL1,CYBA,HSF1,IGF1R,NFKB1,AGTRAP,ARID1B,RELA,ROCK2
GO:0006757	BP	ATP generation from ADP	86	20	0.0155377	1	TREX1,ENO1,FBP1,FOXK1,ALDOA,MTOR,GPD1,GIT1,HK1,IGF1,APP,PRKAG2,PFKL,PGK2,PGM1,PPARA,RPTOR,SLC4A1,STAT3,HKDC1,HDAC4
GO:0051247	BP	positive regulation of protein metabolic process	1454	220	0.0156693	1	ABI1,TANK,BCL2L10,CDH5,TOM1L1,UBA2,NR1H3,FLOT1,TRIB1,AKAP8,TNIP1,SPON1,ARIH2,ZER1,TAB1,MYBBP1A,CAMKK2,CTSC,FAXDC2,RIPK3,FAF1,AKAP13,SLC2A13,NLRP3,TIRAP,OSBPL7,WDFY2,CLN3,SPPL3,MOB3A,CNTF,TRABD2A,UBR3,KLHL40,CR1,CSF1,CSF1R,CSK,CSNK1D,CSNK1E,CSNK2A1,IL34,CTSD,NEK10,DAB2IP,SH3RF2,DAP,DAPK1,NLRP6,DYRK1A,EDN1,MARK2,ENO1,ERCC6,ACSL1,CCNY,FGF3,FGFR3,FGFR4,CPEB3,HABP4,TNIK,DIP2A,FLT1,CAMTA1,SASH1,LARP1,R…
GO:0035189	CC	Rb-E2F complex	4	3	0.0157271	1	E2F1,E2F2,RB1
GO:0009135	BP	purine nucleoside diphosphate metabolic process	106	24	0.0157427	1	TREX1,ENO1,FBP1,FOXK1,ALDOA,MTOR,AK5,GPD1,GIT1,GUK1,HK1,IGF1,APP,PRKAG2,PFKL,PGK2,PGM1,PPARA,RPTOR,SLC4A1,STAT3,HKDC1,CARD11,ENTPD4,HDAC4
GO:0009179	BP	purine ribonucleoside diphosphate metabolic process	106	24	0.0157427	1	TREX1,ENO1,FBP1,FOXK1,ALDOA,MTOR,AK5,GPD1,GIT1,GUK1,HK1,IGF1,APP,PRKAG2,PFKL,PGK2,PGM1,PPARA,RPTOR,SLC4A1,STAT3,HKDC1,CARD11,ENTPD4,HDAC4
GO:0036359	BP	renal potassium excretion	2	2	0.0159561	1	CLN3,MLLT6
GO:0061517	BP	macrophage proliferation	12	5	0.0160629	1	CSF1,CSF1R,IL34,GBA1,MAPK3
GO:1902004	BP	positive regulation of amyloid-beta formation	20	7	0.0161798	1	SLC2A13,CSNK1E,GSK3A,GSAP,RELA,PICALM,CASP3,ROCK2
GO:0071286	BP	cellular response to magnesium ion	7	4	0.016265	1	FBP1,SLC41A1,ANK3,SMPD3
GO:0014896	BP	muscle hypertrophy	104	22	0.0163244	1	AKAP13,CYBA,EDN1,FOXP1,GSK3A,LMCD1,IGF1,IGFBP5,JARID2,LMNA,SMAD3,MEF2A,ATP2B4,PPARA,TWF1,SLC9A1,TNFRSF1A,NR4A3,SORBS2,CTDP1,ROCK2,HDAC4
GO:0019901	MF	protein kinase binding	674	118	0.0163442	1	SH2B3,CDH5,TOM1L1,TRIB1,TNIP1,TAB1,DCTN2,CIT,FAF1,STK38,TIRAP,CKS1B,CSK,TOM1L2,DAB2IP,DCTN1,E2F1,EEF1A1,EEF1A2,ADCY4,SPRED2,CCNY,FAM83B,FOXO3,MAPK8IP3,CEP68,SASH1,SHC2,PTPN23,ANKRD2,CNPPD1,ALKAL2,GRB2,RGCC,NR3C1,GSK3A,GSTP1,HSF1,HSPB1,STING1,ILK,ITGAX,JAK2,JUP,ERCC6L2,KCNQ1,LCK,SPRED3,SHC4,LRP4,SMAD3,MAG,MEF2A,MAP3K1,MAP3K11,ATP2B4,PRKN,PRKAG2,RNF138,HDAC7,BCL11A,PLCG1,SHC3,PLCG2,CNTLN,LAX1,LIME1…
GO:0031491	MF	nucleosome binding	69	15	0.0165669	1	RNF168,RNF169,L3MBTL1,H3-3B,HNRNPC,H1-7,MLLT6,MBD3,ARID1B,SMARCA4,SMARCB1,HMGA2,ARID1A,GLYR1,H1-10,MTA2
GO:0045321	BP	leukocyte activation	933	140	0.0167386	1	ADA,NR1H3,CDK6,NDRG1,CTSC,CCR9,RIPK3,TREX1,TUSC2,NLRP3,TIRAP,PGLYRP2,SLC15A4,KLF6,CR1,CSF1,CSK,RNF168,DTX1,EDN1,EFNB2,FOXO3,FCHO1,MTOR,FUT7,LRRC32,GBA1,KAT2A,FOXP1,IL36B,GPER1,HLA-DPA1,HLA-DPB1,HLA-F,IGF1,IGF2,IGFBP2,APP,IL2RB,IL6R,IL12A,ITPKB,JAG2,JAK2,JUN,RHOA,LCK,LDLR,RHOH,MYO18A,LY9,SMAD3,MLH1,ATM,NFATC2,NFIL3,KMT5B,LEF1,PLCG2,TOLLIP,DLL4,LAX1,AMBRA1,PRKAR1A,PRKCB,PCID2,AXL,PRKCE,PAG1,CRTAM,Z…
GO:0035976	CC	transcription factor AP-1 complex	5	3	0.0168547	1	FOS,JUN,NFATC2
GO:0002684	BP	positive regulation of immune system process	997	146	0.0169607	1	ADA,NR1H3,FLOT1,TRIB1,TNIP1,CTSC,TREX1,NLRP3,TIRAP,PIK3AP1,SLC15A4,SPPL3,CR1,CSF1,CSF1R,CSK,IL34,DAB2IP,CYBA,NLRP6,EDN1,EFNB2,ANO6,ELF1,FYB2,FOXO3,FCHO1,RFTN1,FOS,FPR3,FUT7,ANKRD17,FOXP1,IL36B,GRB2,RGCC,HK1,HLA-DPA1,HLA-DPB1,HLA-F,HRAS,HSF1,HSPA1B,STING1,IGF1,IGF2,IGFBP2,APP,RAET1G,IL1R1,IL6R,IL12A,AQP3,ITGA2,ITPKB,JAK2,RHOA,LCK,RHOH,MYO18A,MLH1,NFATC2,NFKB1,OAS3,KMT5B,LEF1,SPG21,PDE4B,PGF,UBASH3…
GO:1900363	BP	regulation of mRNA polyadenylation	11	5	0.0171121	1	CPEB3,ZC3H3,HSF1,ZC3H14,YTHDC1
GO:0043124	BP	negative regulation of I-kappaB kinase/NF-kappaB signaling	51	13	0.0171381	1	TANK,TNIP1,DAB2IP,NLRP6,TRIM59,GSTP1,RHOA,RHOH,PER1,SLC39A8,NLRX1,RIPK1,USP10,NLRP12
GO:0150172	BP	regulation of phosphatidylcholine metabolic process	10	5	0.0171436	1	RAB38,APOC1,LDLR,LPCAT1,MFSD2A
GO:0106380	BP	purine ribonucleotide salvage	8	4	0.0172946	1	ADA,ADSL,AMPD2,AMPD3
GO:0035542	BP	regulation of SNARE complex assembly	14	6	0.0173045	1	SEPTIN8,VPS39,STXBP6,VPS16,VPS33A,STXBP1
GO:0070164	BP	negative regulation of adiponectin secretion	4	3	0.0173922	1	RAB11FIP5,RAB11FIP1,RAB11FIP3
GO:0009189	BP	deoxyribonucleoside diphosphate biosynthetic process	4	3	0.0174993	1	CMPK2,AK5,GUK1
GO:1901970	BP	positive regulation of mitotic sister chromatid separation	17	6	0.0176642	1	NSMCE2,INCENP,ANAPC7,CDCA8,RB1,AURKB,ESPL1
GO:0016600	CC	flotillin complex	9	5	0.0178461	1	FLOT1,CTNNA1,CORO1C,SLC6A3,CBL
GO:0071889	MF	14-3-3 protein binding	34	12	0.017852	1	YWHAQ,DAB2IP,FOXK1,HLA-F,NFATC2,HDAC7,PRKCE,TMCC3,RPTOR,ZFP36L1,ZFP36,KLHL22
GO:0032217	MF	riboflavin transmembrane transporter activity	6	3	0.0180091	1	SLC52A3,SLC52A1,ABCG2
GO:0032218	BP	riboflavin transport	6	3	0.0180091	1	SLC52A3,SLC52A1,ABCG2
GO:0023056	BP	positive regulation of signaling	1768	270	0.0180356	1	ADA,MIR675,CDH3,CDH5,IQCJ-SCHIP1,NR1H3,SORBS3,FLOT1,TAB1,ADCY1,CTSC,RIPK3,FAF1,AKAP13,TIRAP,PIK3AP1,SLC15A4,SPPL3,COL1A1,NACC2,CSF1,CSF1R,CSK,CSNK1D,CSNK1E,CSNK2A1,IL34,CTNNA1,SRARP,CTSD,NEK10,DAB2IP,CYBA,SH3RF2,GSDME,NLRP6,DLX5,DOK1,ECM1,EDN1,AGO3,EEF1D,SPRED2,DMTN,TMED4,FGFR3,FGFR4,AAK1,CLSTN1,TNIK,ZNF423,ZC3H3,MAPK8IP3,CYFIP1,FLT1,CAMTA1,CUX2,SASH1,SIK3,ADNP,FKBP8,TMEM9,SLC24A2,PTPN23,ZNF385A,…
GO:0035264	BP	multicellular organism growth	145	31	0.0180917	1	SLC25A25,CSF1,ATN1,ERCC6,EXT1,TNS2,FKBP8,MTOR,WWTR1,KAT2A,HTRA2,IGF2,APP,ATM,PLEC,ETNK2,SMPD3,WDR48,RARA,BCL2,SCNN1B,SLC6A3,ZFP36L1,STAT3,TNKS2,CCM2,STK40,ARID5B,ATRN,MFSD2A,HDAC3,PKDCC,RASAL2
GO:1901976	BP	regulation of cell cycle checkpoint	47	12	0.0181748	1	ANAPC15,INCENP,MAP3K20,CDCA8,CDK5RAP2,PCID2,XRCC3,RNASEH2B,MAD1L1,CUL4A,AURKB,BABAM2,TELO2,THOC1
GO:0061050	BP	regulation of cell growth involved in cardiac muscle cell development	21	6	0.0182565	1	EDN1,FOXP1,GSK3A,IGF1,PPARA,CTDP1
GO:0120040	BP	regulation of macrophage proliferation	8	4	0.0182928	1	CSF1,CSF1R,IL34,MAPK3
GO:0050957	BP	equilibrioception	7	4	0.0184504	1	USH1G,CDH23,PCDH15,CLRN1
GO:0045651	BP	positive regulation of macrophage differentiation	16	6	0.0188698	1	TRIB1,CSF1,IL34,HSF1,RB1,RIPK1
GO:0030322	BP	stabilization of membrane potential	17	6	0.018982	1	KCNK1,KCNK3,KCNK4,KCNK9,KCNK16,KCNK17
GO:0097403	BP	cellular response to raffinose	2	2	0.0189989	1	FBP1,ZFP36L1
GO:1901545	BP	response to raffinose	2	2	0.0189989	1	FBP1,ZFP36L1
GO:0030097	BP	hemopoiesis	926	144	0.019388	1	ADA,ABI1,SH2B3,TRIM10,CDK6,TRIB1,ARIH2,CEBPD,CCR9,FAXDC2,RIPK3,TREX1,TUSC2,NLRP3,TIRAP,PGLYRP2,KLF6,CR1,CRIP2,CSF1,CSF1R,IL34,DTX1,EPHA2,EPAS1,DMTN,ETS1,EXT1,FASN,FOXO3,SIPA1L3,FOS,SSBP3,MTOR,FUT7,ZNF385A,L3MBTL1,GBA1,KAT2A,FOXP1,IL36B,NR3C1,HSF1,HSPA1B,HSPA9,APP,IL6R,ITPKB,JAG2,JAK2,JUN,NRROS,KCNQ1,RHOA,LCK,RHOH,LY9,MB,MLLT3,MMP9,ATM,NFIL3,LEF1,KLF13,PLCG2,PUS7,DLL4,P4HTM,WBP1L,FBXW7,AGPAT5,SMPD…
GO:0046031	BP	ADP metabolic process	94	21	0.0195469	1	TREX1,ENO1,FBP1,FOXK1,ALDOA,MTOR,AK5,GPD1,GIT1,HK1,IGF1,APP,PRKAG2,PFKL,PGK2,PGM1,PPARA,RPTOR,SLC4A1,STAT3,HKDC1,HDAC4
GO:1902107	BP	positive regulation of leukocyte differentiation	183	36	0.0196292	1	ADA,TRIB1,NLRP3,CR1,CSF1,IL34,FOXO3,FOS,IL36B,HSF1,ITPKB,RHOA,RHOH,LEF1,AMBRA1,PCID2,AXL,ZMIZ1,ARID1B,RARA,RB1,SMARCA4,SMARCB1,ZFP36L1,TGFBR2,WNT10B,ZBTB16,GPR68,DCSTAMP,ARID1A,RUNX1,RUNX3,RIPK1,TNFSF9,CD86,SOX13,TESPA1
GO:1903708	BP	positive regulation of hemopoiesis	183	36	0.0196292	1	ADA,TRIB1,NLRP3,CR1,CSF1,IL34,FOXO3,FOS,IL36B,HSF1,ITPKB,RHOA,RHOH,LEF1,AMBRA1,PCID2,AXL,ZMIZ1,ARID1B,RARA,RB1,SMARCA4,SMARCB1,ZFP36L1,TGFBR2,WNT10B,ZBTB16,GPR68,DCSTAMP,ARID1A,RUNX1,RUNX3,RIPK1,TNFSF9,CD86,SOX13,TESPA1
GO:0010759	BP	positive regulation of macrophage chemotaxis	19	6	0.0196521	1	CSF1,CSF1R,IL34,MAPK3,THBS1,C5AR1
GO:0036336	BP	dendritic cell migration	32	8	0.0197968	1	CCR5,EXT1,IL12A,ASB2,TRPM2,CCR2,DOCK8,NLRP12
GO:0051142	BP	positive regulation of NK T cell proliferation	6	3	0.0198625	1	JAK2,RASAL3,TYK2
GO:0071229	BP	cellular response to acid chemical	89	20	0.0200786	1	COL1A1,COL4A1,CYBA,DNMT3A,CPEB3,MTOR,NSMF,HSF1,AQP2,MIR342,ASS1,NTRK2,BCL11A,PLEC,LAMTOR1,PDGFC,RPTOR,BCL2L1,CASTOR1,SLC7A5,KLHL22,NEURL1
GO:0022841	MF	potassium ion leak channel activity	16	6	0.0200797	1	KCNK1,KCNK3,KCNK4,KCNK9,KCNK16,KCNK17
GO:0045839	BP	negative regulation of mitotic nuclear division	56	13	0.020204	1	TOM1L1,TOM1L2,ANAPC15,INCENP,ATM,CDCA8,CDK5RAP2,PCID2,TEX14,XRCC3,NUF2,MAD1L1,KLHL22,ZW10,AURKB
GO:0090199	BP	regulation of release of cytochrome c from mitochondria	47	11	0.0202132	1	PPIF,GPER1,GPX1,IGF1,LMNA,MMP9,PRKN,BCL2L1,BID,BNIP3,PLA2G6,BMF
GO:0045820	BP	negative regulation of glycolytic process	15	6	0.0206863	1	FBP1,GIT1,PPARA,SLC4A1,STAT3,HDAC4
GO:0051783	BP	regulation of nuclear division	145	27	0.0209993	1	TOM1L1,TOM1L2,EDN1,ANAPC15,L3MBTL1,NSMCE2,RGCC,IGF1,IGF2,INCENP,LRP5,ATM,ANAPC7,CDCA8,SMPD3,CDK5RAP2,PCID2,TEX14,PRDM9,RAD1,RB1,RPS6KA2,XRCC3,NUF2,MAD1L1,KLHL22,ZW10,AURKB,KIF20B,ESPL1,CUL7
GO:0150076	BP	neuroinflammatory response	76	15	0.0211633	1	ADCY1,CTSC,CNTF,NR3C1,IGF1,APP,JAK2,JUN,LDLR,MMP9,ATM,PLCG2,C5AR1,TRPV1,TTBK1
GO:0015166	MF	polyol transmembrane transporter activity	11	4	0.0212669	1	SLC2A13,SLC5A11,AQP2,AQP3
GO:1904949	CC	ATPase complex	145	28	0.0215335	1	CDK2AP2,MYBBP1A,SRCAP,CSNK2A1,ERCC6,CHD5,BICRA,ATP5MC1,RSF1,ATP5ME,ATP6V0B,BCL11A,MBD3,GATAD2A,ARID1B,MTA3,EP400,RB1,BCL7A,BCL11B,SMARCA4,SMARCB1,BRD9,ACTR5,ARID1A,TRRAP,DDX21,MTA2
GO:1990682	CC	CSF1-CSF1R complex	2	2	0.0217477	1	CSF1,CSF1R
GO:0051771	BP	negative regulation of nitric-oxide synthase biosynthetic process	4	2	0.0218015	1	EDN1,GSTP1
GO:0006165	BP	nucleoside diphosphate phosphorylation	102	22	0.0218365	1	TREX1,CMPK2,ENO1,FBP1,FOXK1,ALDOA,MTOR,AK5,GPD1,GIT1,HK1,IGF1,APP,NME2,PRKAG2,PFKL,PGK2,PGM1,PPARA,RPTOR,SLC4A1,STAT3,HKDC1,HDAC4
GO:0031440	BP	regulation of mRNA 3'-end processing	22	7	0.0219275	1	AHCYL1,CPEB3,ZC3H3,HSF1,ZFP36L1,ZC3H14,YTHDC1
GO:0140192	BP	regulation of adenylate cyclase-activating adrenergic receptor signaling pathway involved in heart process	4	3	0.0219758	1	GNAI2,ATP2B4,PDE4B
GO:0140199	BP	negative regulation of adenylate cyclase-activating adrenergic receptor signaling pathway involved in heart process	4	3	0.0219758	1	GNAI2,ATP2B4,PDE4B
GO:0031821	MF	G protein-coupled serotonin receptor binding	5	3	0.0220795	1	GNAI3,GNAO1,GNAZ
GO:1903490	BP	positive regulation of mitotic cytokinesis	7	3	0.0221162	1	INCENP,CDCA8,AURKB,KIF20B
GO:0097043	BP	histone H3-K56 acetylation	2	2	0.0223003	1	LEF1,PBXIP1
GO:0014741	BP	negative regulation of muscle hypertrophy	38	10	0.0225748	1	FOXP1,GSK3A,IGFBP5,JARID2,LMNA,SMAD3,ATP2B4,PPARA,TNFRSF1A,CTDP1
GO:0010866	BP	regulation of triglyceride biosynthetic process	23	7	0.0226263	1	NR1H3,LPIN1,CNEP1R1,LDLR,PLIN5,FBXW7,MFSD2A
GO:0033574	BP	response to testosterone	43	10	0.0231103	1	EDN1,GBA1,FOXP1,HSF1,IGF1R,RWDD1,BGLAP,THBS1,CBL,ROCK2
GO:0150174	BP	negative regulation of phosphatidylcholine metabolic process	2	2	0.0237283	1	APOC1,LPCAT1
GO:0051133	BP	regulation of NK T cell activation	11	4	0.0237949	1	IL12A,JAK2,RASAL3,TYK2
GO:1903037	BP	regulation of leukocyte cell-cell adhesion	375	61	0.023824	1	ADA,NLRP3,CR1,CSK,DTX1,EFNB2,ETS1,FOXO3,FCHO1,FUT7,LRRC32,GCNT1,IL36B,HLA-DPA1,HLA-DPB1,IGF1,IGF2,IGFBP2,IL12A,ITPKB,JAK2,RHOA,LCK,RHOH,ASS1,LEF1,PPARA,LAX1,AMBRA1,PRKAR1A,PAG1,CRTAM,ZMIZ1,ARID1B,RARA,RELA,RASAL3,SMARCA4,SMARCB1,TGFBR2,CCR2,TYK2,WNT10B,ZBTB16,NR4A3,NDFIP1,DOCK8,ARID1A,CASP3,MAD1L1,CARD11,LOXL3,ADTRP,RUNX1,RUNX3,CBLB,TNFSF9,CD6,DLG5,CD86,SOX13,CD44,CD81,TESPA1
GO:0001730	MF	2'-5'-oligoadenylate synthetase activity	3	2	0.0240314	1	OAS2,OAS3
GO:0071219	BP	cellular response to molecule of bacterial origin	237	36	0.0240543	1	NR1H3,TRIB1,AKAP8,TNIP1,NLRP3,TIRAP,CCR5,CMPK2,DAB2IP,EFNB2,CDK19,SASH1,IL36B,GIT1,GSTP1,HSF1,JAK2,RHOA,MIR342,ASS1,NFKB1,NFKBIB,PDE4B,PLCG2,PPARD,AXL,PRKCE,MAPK3,RARA,RELA,THPO,ZFP36,FZD5,SLC7A5,CD6,CD86,LY86,CD68
GO:0051591	BP	response to cAMP	88	20	0.0240924	1	HCN4,COL1A1,CRHBP,DMTN,FBP1,FOS,GPD1,RAPGEF1,IGFBP5,HCN1,APP,INHBB,KCNQ1,ASS1,PENK,PER1,RAP1B,SLC6A3,ZFP36L1,WNT10B
GO:0033194	BP	response to hydroperoxide	18	6	0.0241055	1	DAPK1,GPX1,JAK2,OXR1,TRPM2,CD38
GO:0009395	BP	phospholipid catabolic process	54	13	0.0242028	1	PLB1,PLA2G4F,APOC1,PNPLA7,LDLR,LIPC,PLCG1,PLCG2,PLD1,PNLIPRP2,SMPD3,ABHD6,SMPD2,PLA2G6
GO:0097431	CC	mitotic spindle pole	38	10	0.024298	1	GIT1,HSF1,NUMA1,NIN,RMDN3,CDK5RAP2,MAD1L1,ARHGEF7,AURKB,KIF20B
GO:0045862	BP	positive regulation of proteolysis	365	62	0.0243223	1	TANK,BCL2L10,TRIB1,TNIP1,SPON1,ARIH2,ZER1,CTSC,NLRP3,OSBPL7,KLHL40,CR1,CSNK1D,CSNK1E,CTSD,DAB2IP,SH3RF2,DAP,DAPK1,NLRP6,ENO1,FGFR4,GBA1,CYFIP2,HTRA2,GPER1,GSK3A,HSF1,HSPA1B,SH3RF3,FAS,JAK2,RHOA,LCK,SMAD3,MBP,MELTF,ASPH,NRDC,PRKN,SNX9,FBXW7,CHFR,PLGRKT,PTEN,SH3RF1,BID,PERP,MAGEF1,BOK,STAT3,VHL,DDA1,BAG6,CAPN3,PICALM,RHBDD1,TTBK1,RNFT2,USP13,WNT3A,HIP1R,NLRP12,ROCK2,RNF14,RNF144A
GO:0042110	BP	T cell activation	545	86	0.0243873	1	ADA,CDK6,CCR9,RIPK3,TREX1,NLRP3,CR1,CSK,DTX1,EFNB2,FOXO3,FCHO1,MTOR,FUT7,LRRC32,GBA1,KAT2A,FOXP1,IL36B,HLA-DPA1,HLA-DPB1,IGF1,IGF2,IGFBP2,IL6R,IL12A,ITPKB,JAG2,JAK2,RHOA,LCK,RHOH,LY9,SMAD3,LEF1,DLL4,LAX1,AMBRA1,PRKAR1A,PAG1,CRTAM,ZMIZ1,PTGER4,ARID1B,PREX1,SH3RF1,RARA,BCL2,BCL3,CDH26,BID,BCL11B,RASAL3,SMARCA4,SMARCB1,ZFP36L1,STAT3,STK11,TCF7,TGFBR2,CCR2,TYK2,WNT10B,ZBTB16,FZD5,NDFIP1,CAMK4,DOCK8,A…
GO:0046320	BP	regulation of fatty acid oxidation	36	10	0.0244218	1	MTLN,FMO1,PLIN5,PRKAG2,PPARA,PPARD,APPL2,NR4A3,LONP2,MFSD2A
GO:0031668	BP	cellular response to extracellular stimulus	258	47	0.0244349	1	PLIN3,MYBBP1A,COL1A1,COMT,DAP,TLE5,ERCC6,RNF152,FOXO3,SZT2,RRP8,ADNP,FOS,MTOR,KANK2,KIF26A,GBA1,DCPS,ARHGAP35,IGF1R,FAS,AQP2,AQP3,INHBB,MAX,PRKAG2,PENK,PIK3C3,PLEC,PPARA,AMBRA1,PRKAB1,AXL,MAPK3,RPTOR,BCL2,BGLAP,MAP1LC3B2,BMPR2,SREBF2,WNT9B,TFEB,GSDMD,SLC7A5,TSSK6,MFSD2A,CBL,TNFRSF11A,CD68,DEPDC5
GO:0071389	BP	cellular response to mineralocorticoid stimulus	13	5	0.0244492	1	EDN1,GPER1,IGF1R,SCNN1A,SCNN1B,SGK1
GO:0045619	BP	regulation of lymphocyte differentiation	211	39	0.0244852	1	ADA,NLRP3,PGLYRP2,CR1,DTX1,FOXO3,KAT2A,IL36B,ITPKB,RHOA,RHOH,LEF1,AMBRA1,PCID2,AXL,CRTAM,ZMIZ1,ARID1B,SH3RF1,RARA,SMARCA4,SMARCB1,ZFP36L1,TCF7,TGFBR2,CCR2,WNT10B,ZBTB16,NDFIP1,CAMK4,ARID1A,CARD11,FOXN1,LOXL3,RUNX1,RUNX3,TNFSF9,CD86,SOX13,TESPA1
GO:0120325	MF	NuRD complex binding	4	3	0.0251128	1	ZNF827,PWWP2B,MTA3
GO:0014004	BP	microglia differentiation	8	4	0.0251705	1	GBA1,NR3C1,APP,NRROS
GO:0071502	BP	cellular response to temperature stimulus	5	3	0.0254112	1	KCNK4,TRPM2,TRPV1
GO:0009168	BP	purine ribonucleoside monophosphate biosynthetic process	20	6	0.0255169	1	ADA,ADSS1,ADSL,AMPD2,AMPD3,IMPDH1
GO:1905820	BP	positive regulation of chromosome separation	28	8	0.0258109	1	NSMCE2,INCENP,NUMA1,ANAPC7,CDCA8,RB1,AURKB,ESPL1,NCAPD2
GO:1990776	BP	response to angiotensin	33	9	0.0258338	1	AHCYL1,CYBA,HSF1,IGF1R,NFKB1,AGTRAP,ARID1B,RELA,ROCK2
GO:1902531	BP	regulation of intracellular signal transduction	1760	269	0.0259485	1	ADA,MIR675,TANK,SH2B3,IQCJ-SCHIP1,PPIF,SORBS3,FLOT1,TNIP1,TAB1,RIPK3,CIT,AKAP13,CHN2,STK38,NLRP3,TIRAP,ARAP1,PIK3AP1,SPPL3,SLC24A4,SEZ6,NACC2,CSF1,CSF1R,CSK,IL34,NEK10,DAB2IP,PLEKHG4B,SH3RF2,GSDME,NLRP6,DOK1,DYRK1A,ECM1,EDN1,AGO3,EEF1D,EPHA2,SPRED2,ENO1,FBP1,RNF152,LEMD2,TMED4,FGFR3,FGFR4,RASA3,DENND3,TNIK,ARHGAP26,SIPA1L3,RAP1GAP2,MAPK8IP3,FLT1,CAMTA1,DNMBP,MGRN1,SASH1,SZT2,SIK3,PIP5K1C,SEZ6L,CD…
GO:0030388	BP	fructose 1,6-bisphosphate metabolic process	10	4	0.0262405	1	FBP1,ALDOA,PFKL,FBP2
GO:0046649	BP	lymphocyte activation	768	117	0.0263412	1	ADA,CDK6,CCR9,RIPK3,TREX1,TUSC2,NLRP3,TIRAP,PGLYRP2,SLC15A4,KLF6,CR1,CSK,RNF168,DTX1,EFNB2,FOXO3,FCHO1,MTOR,FUT7,LRRC32,GBA1,KAT2A,FOXP1,IL36B,HLA-DPA1,HLA-DPB1,HLA-F,IGF1,IGF2,IGFBP2,IL2RB,IL6R,IL12A,ITPKB,JAG2,JAK2,RHOA,LCK,RHOH,LY9,SMAD3,MLH1,ATM,NFATC2,NFIL3,KMT5B,LEF1,PLCG2,DLL4,LAX1,AMBRA1,PRKAR1A,PRKCB,PCID2,AXL,PAG1,CRTAM,ZMIZ1,PTGER4,ARID1B,PREX1,SH3RF1,RARA,BCL2,BCL3,CDH26,BID,CXCR5,DCL…
GO:0008597	MF	calcium-dependent protein serine/threonine phosphatase regulator activity	5	3	0.0267493	1	RCAN2,RCAN3,PPP3R1
GO:0046939	BP	nucleotide phosphorylation	104	22	0.0268528	1	TREX1,CMPK2,ENO1,FBP1,FOXK1,ALDOA,MTOR,AK5,GPD1,GIT1,HK1,IGF1,APP,NME2,PRKAG2,PFKL,PGK2,PGM1,PPARA,RPTOR,SLC4A1,STAT3,HKDC1,HDAC4
GO:0014897	BP	striated muscle hypertrophy	102	21	0.0269235	1	AKAP13,EDN1,FOXP1,GSK3A,LMCD1,IGF1,IGFBP5,JARID2,LMNA,SMAD3,MEF2A,ATP2B4,PPARA,TWF1,SLC9A1,TNFRSF1A,NR4A3,SORBS2,CTDP1,ROCK2,HDAC4
GO:0035556	BP	intracellular signal transduction	2649	400	0.0269678	1	ADA,MIR675,TANK,BCL2L10,SH2B3,IQCJ-SCHIP1,PPIF,SORBS3,FLOT1,TRIB1,RCAN2,RGS19,NMUR1,TNIP1,NDRG1,TAB1,MYBBP1A,CAMKK2,ADCY1,YWHAQ,RIPK3,CIT,FOXN3,RCAN3,NISCH,AKAP13,CHN2,TREX1,ADCY7,STK38,NLRP3,TIRAP,ADCY9,ARAP1,THEM4,PIK3AP1,SPPL3,SLC24A4,CCR5,ACKR2,SEZ6,NACC2,CRYAB,ASB15,CSF1,CSF1R,CSK,IL34,PPM1L,NEK10,DAB2IP,PLEKHG4B,SH3RF2,AMOTL1,DAPK1,DCLK2,GSDME,NLRP6,DNA2,DOCK1,DOK1,DYRK1A,E2F1,E2F2,ECM1,EDN…
GO:0034137	BP	positive regulation of toll-like receptor 2 signaling pathway	6	3	0.0270812	1	TIRAP,CYBA,MFHAS1
GO:0042044	BP	fluid transport	32	8	0.0273854	1	AHCYL1,EDN1,EXT1,AQP2,AQP3,AQP4,AQP5,MLLT6,SCNN1B
GO:0097534	BP	lymphoid lineage cell migration	2	2	0.027426	1	BCL11B,FOXN1
GO:0097535	BP	lymphoid lineage cell migration into thymus	2	2	0.027426	1	BCL11B,FOXN1
GO:0019789	MF	SUMO transferase activity	25	8	0.0278103	1	EGR2,NSMCE2,HDAC7,ZMIZ1,KIAA1586,ZMIZ2,PIAS2,HDAC4
GO:0003298	BP	physiological muscle hypertrophy	31	8	0.0278766	1	AKAP13,EDN1,FOXP1,GSK3A,IGF1,PPARA,SORBS2,CTDP1
GO:0003301	BP	physiological cardiac muscle hypertrophy	31	8	0.0278766	1	AKAP13,EDN1,FOXP1,GSK3A,IGF1,PPARA,SORBS2,CTDP1
GO:0061049	BP	cell growth involved in cardiac muscle cell development	31	8	0.0278766	1	AKAP13,EDN1,FOXP1,GSK3A,IGF1,PPARA,SORBS2,CTDP1
GO:1901990	BP	regulation of mitotic cell cycle phase transition	357	59	0.0278805	1	CDK6,CDK2AP2,FOXN3,TREX1,TPRA1,NACC2,E2F1,MYO16,ANAPC15,KANK2,ANKRD17,NSMCE2,RGCC,APP,INCENP,ATM,MRNIP,WAC,ANAPC7,MAP3K20,CDCA8,APPL2,AMBRA1,CHFR,CDK5RAP2,PCID2,TEX14,GJC2,PTEN,ARID1B,MTA3,RPTOR,RAD51B,RB1,RBBP8,BCL2,BCL7A,RRM1,RRM2,BID,SMARCA4,SMARCB1,ZFP36L1,WNT10B,XRCC3,CACNB4,ZNF655,RNASEH2B,FBXO31,DBF4B,ARID1A,NUF2,MAD1L1,ABRAXAS1,CUL4A,KLHL22,CCND3,ZW10,AURKB,BABAM2,ESPL1,CDC25B
GO:1902993	BP	positive regulation of amyloid precursor protein catabolic process	25	8	0.0284078	1	SPON1,SLC2A13,CSNK1E,GSK3A,GSAP,RELA,PICALM,CASP3,ROCK2
GO:0051257	BP	meiotic spindle midzone assembly	2	2	0.0284213	1	INCENP,MLH1
GO:0014824	BP	artery smooth muscle contraction	10	4	0.0285178	1	EDN1,SCNN1B,GRIP2,CD38
GO:0071230	BP	cellular response to amino acid stimulus	80	18	0.0287801	1	COL1A1,COL4A1,CYBA,DNMT3A,CPEB3,MTOR,NSMF,HSF1,MIR342,ASS1,NTRK2,BCL11A,LAMTOR1,PDGFC,RPTOR,BCL2L1,CASTOR1,SLC7A5,KLHL22,NEURL1
GO:0050854	BP	regulation of antigen receptor-mediated signaling pathway	65	14	0.0288505	1	ADA,ELF1,FOXP1,LCK,UBASH3A,PRKCB,PRKCH,RELA,CARD11,DGKZ,CBLB,CD19,CD81,TESPA1
GO:0070255	BP	regulation of mucus secretion	8	4	0.0290278	1	ADA,CYBA,NLRP6,PRKCE
GO:0006400	BP	tRNA modification	95	16	0.0290561	1	WDR6,ADAT2,TRMT44,AARS1,THUMPD3,TRMT6,PUS7,NSUN2,CDKAL1,NAT10,ELP2,OSGEP,TRMU,AARS2,THADA,TARBP1,QNG1,RPUSD4
GO:0005640	CC	nuclear outer membrane	30	8	0.0290896	1	LRPPRC,NUTF2,KASH5,SYNE3,ENO1,SYNE2,SYNE1,BOK,ITPRIP
GO:0042297	BP	vocal learning	6	4	0.0297855	1	CNTNAP2,HTT,SHANK3,NRXN2
GO:0098596	BP	imitative learning	6	4	0.0297855	1	CNTNAP2,HTT,SHANK3,NRXN2
GO:2000630	BP	positive regulation of miRNA metabolic process	60	16	0.0299402	1	ETS1,FOXO3,FOS,NR3C1,FOXA1,HRAS,JUN,SMAD3,NFKB1,MRTFA,RELA,SMARCA4,SREBF2,STAT3,TEAD1,ATOH8
GO:0005011	MF	macrophage colony-stimulating factor receptor activity	2	2	0.0301809	1	CSF1R,MST1R
GO:0045580	BP	regulation of T cell differentiation	180	34	0.0301874	1	ADA,NLRP3,CR1,DTX1,FOXO3,KAT2A,IL36B,ITPKB,RHOA,RHOH,LEF1,AMBRA1,CRTAM,ZMIZ1,ARID1B,SH3RF1,RARA,SMARCA4,SMARCB1,TCF7,TGFBR2,CCR2,WNT10B,ZBTB16,CAMK4,ARID1A,CARD11,FOXN1,LOXL3,RUNX1,RUNX3,TNFSF9,CD86,SOX13,TESPA1
GO:0045785	BP	positive regulation of cell adhesion	478	84	0.0302787	1	ADA,PTPRU,CDK6,FLOT1,TRIOBP,NLRP3,COL26A1,CR1,CSF1,CSK,DOCK1,EFNB2,DMTN,ETS1,FBLN2,FOXO3,FCHO1,FUT7,PTPN23,GCNT1,IL36B,ANK3,EFEMP2,HLA-DPA1,HLA-DPB1,FOXA1,IGF1,IGF2,IGFBP2,IL12A,ILK,ITGA2,ITPKB,JAK1,JAK2,JUP,RHOA,LAMB1,LCK,RHOH,SMAD3,CEACAM6,ATM,NID1,LEF1,RIN2,KIF26B,AMBRA1,LIMS2,PRKCE,ZMIZ1,ARID1B,PREX1,RARA,PLEKHA2,RELA,RASAL3,SMARCA4,SMARCB1,STK4,STX3,TGFBR2,CCR2,TYK2,UTRN,VTN,WNT10B,ZBTB16,NR…
GO:1901685	BP	glutathione derivative metabolic process	4	2	0.0303369	1	AKR1A1,GSTP1
GO:1901687	BP	glutathione derivative biosynthetic process	4	2	0.0303369	1	AKR1A1,GSTP1
GO:0045655	BP	regulation of monocyte differentiation	20	7	0.030555	1	CDK6,CSF1,IL34,FOXP1,ZFP36L1,GPR68,DCSTAMP
GO:1904845	BP	cellular response to L-glutamine	3	2	0.0306321	1	CYBA,HSF1
GO:0043200	BP	response to amino acid	120	24	0.030795	1	COL1A1,COL4A1,CYBA,DNMT3A,EDN1,CPEB3,MTOR,NSMF,HSF1,IGF1R,RHOA,MIR342,ASS1,MTHFR,NTRK2,PIK3C3,BCL11A,LAMTOR1,PDGFC,RPTOR,BCL2,BCL2L1,CASTOR1,SLC7A5,CASP3,KLHL22,NEURL1
GO:0070293	BP	renal absorption	30	8	0.0310176	1	EDN1,SLC6A18,AQP3,KCNQ1,MLLT6,KIRREL1,SGK1,SLC15A2
GO:0120228	CC	outer dynein arm docking complex	3	2	0.0310381	1	ODAD4,ODAD1
GO:0001537	MF	N-acetylgalactosamine 4-O-sulfotransferase activity	5	3	0.0313328	1	CHST14,CHST11,CHST8
GO:0042492	BP	gamma-delta T cell differentiation	13	5	0.0314176	1	CCR9,JAG2,LEF1,TCF7,SOX13
GO:1990026	CC	hippocampal mossy fiber expansion	2	2	0.0314437	1	TNN,MICAL1
GO:1903432	BP	regulation of TORC1 signaling	50	12	0.0314831	1	RNF152,SZT2,SIK3,ATM,WAC,GPR137,CASTOR1,STK11,GPR137B,KLHL22,DEPDC5,TELO2
GO:0060763	BP	mammary duct terminal end bud growth	3	2	0.0315232	1	CSF1,CCL11
GO:0043276	BP	anoikis	35	10	0.0315312	1	MYBBP1A,TLE5,E2F1,MTOR,CEACAM6,NTRK2,BCL2,STK11,PIK3R3,BMF
GO:0006011	BP	UDP-glucose metabolic process	6	3	0.0316003	1	GALT,GSK3A,UGP2
GO:0072674	BP	multinuclear osteoclast differentiation	8	4	0.0316795	1	TCTA,DCSTAMP,TNFRSF11A,SH3PXD2A,CD81
GO:1903579	BP	negative regulation of ATP metabolic process	21	7	0.0317879	1	MIR675,FBP1,H19,GIT1,PPARA,SLC4A1,STAT3,HDAC4
GO:0007412	BP	axon target recognition	3	2	0.0318495	1	FOXB1,STXBP1
GO:0046635	BP	positive regulation of alpha-beta T cell activation	71	16	0.0318569	1	ADA,NLRP3,IL12A,ITPKB,JAK2,RHOA,RARA,RASAL3,TGFBR2,CCR2,TYK2,ZBTB16,CARD11,RUNX1,RUNX3,CD86,CD81
GO:0071664	CC	catenin-TCF7L2 complex	4	3	0.032146	1	JUP,TCF4,TCF7L2
GO:0005126	MF	cytokine receptor binding	268	35	0.0324754	1	SH2B3,CDH5,CNTF,CSF1,IL34,DAB2IP,ECM1,SPRED2,CD2AP,IL36B,GRB2,IL6R,IL12A,JAK1,JAK2,SMAD3,NGF,NTF3,PGF,PLCG1,TOLLIP,CCDC88A,SNX6,CCL8,CCL11,BID,SHC1,TGFBR2,TLR5,TRAF3,CCR2,TYK2,CASP3,RIPK1,TNFSF9,BABAM2
GO:0005172	MF	vascular endothelial growth factor receptor binding	14	5	0.0325515	1	CDH5,DAB2IP,CD2AP,PGF,CCDC88A
GO:0002376	BP	immune system process	2414	317	0.0325829	1	ADA,TANK,SH2B3,NR1H3,TRIM10,CDK6,FLOT1,TRIB1,AKAP8,TNIP1,NDRG1,CTSC,CCR9,FAXDC2,RIPK3,TREX1,ADCY7,TUSC2,NLRP3,TIRAP,PGLYRP2,RAB3C,RNF166,PIK3AP1,SLC15A4,SPPL3,ADSS1,RNASE8,CCR5,ACKR2,KLF6,CR1,CSF1,CSF1R,CSK,IL34,CTSD,DAB2IP,CYBA,CYP11B1,DAPK1,RNF168,NLRP6,DTX1,ECM1,EDN1,EFNB2,ANO6,ELF1,FYB2,PIKFYVE,EPAS1,DMTN,ETS1,EXT1,TRIM35,FOXO3,RAP1GAP2,LRCH1,FCHO1,RFTN1,FLT1,PIP5K1C,FOS,FPR3,MTOR,FUT7,TTLL1,…
GO:0030017	CC	sarcomere	213	41	0.0326477	1	MYL12B,MYL9,MYOM3,XIRP2,KLHL40,CRYAB,UNC45B,ENO1,ALDOA,HABP4,SYNE2,SYNE1,CORO1C,ANKRD2,ANK3,TMOD4,HSPB1,ILK,JUP,ATP2B4,PDE4B,ASB2,PLEC,PSMA6,PDLIM2,SLC4A1,DST,STK11,TNNC1,TNNI2,TPM3,CACNA1D,SYNPO2L,CALM2,CAPN3,CAPZB,OBSCN,CASQ2,SORBS2,MYO18B,PDLIM4,ACTN1,FBP2,SQSTM1
GO:0031643	BP	positive regulation of myelination	19	7	0.0326641	1	ZNF488,EGR2,DICER1,ITGAX,MAG,NRDC,PARD3
GO:1904582	BP	positive regulation of intracellular mRNA localization	3	2	0.0327404	1	ZFP36L1,ZFP36
GO:0031641	BP	regulation of myelination	48	13	0.0329792	1	CTSC,ZNF488,EGR2,LPIN1,CYFIP1,DICER1,MTOR,ITGAX,MAG,NRDC,PARD3,RARA,TG
GO:0043403	BP	skeletal muscle tissue regeneration	38	10	0.0330022	1	GPX1,EYS,IFRD1,IGF1,PPARD,SELENON,TGFBR2,WNT10B,CAPN3,CD81
GO:0055022	BP	negative regulation of cardiac muscle tissue growth	30	8	0.0331818	1	FOXP1,GSK3A,JARID2,PPARA,TBX5,TGFBR2,TP73,CTDP1
GO:0061117	BP	negative regulation of heart growth	30	8	0.0331818	1	FOXP1,GSK3A,JARID2,PPARA,TBX5,TGFBR2,TP73,CTDP1
GO:0031087	BP	deadenylation-independent decapping of nuclear-transcribed mRNA	6	3	0.0332094	1	EDC4,PNRC2,ZFP36
GO:0002605	BP	negative regulation of dendritic cell antigen processing and presentation	4	2	0.0332333	1	THBS1,CD68
GO:0097484	BP	dendrite extension	36	11	0.0336932	1	CPNE9,UNC13A,CYFIP1,NEDD4L,AUTS2,CYFIP2,PRKN,BCL11A,CPNE5,SH3GL2,STK11
GO:0046351	BP	disaccharide biosynthetic process	4	2	0.0339444	1	FBP1,FBP2
GO:0031625	MF	ubiquitin protein ligase binding	297	54	0.0339779	1	TANK,LRPPRC,TRIB1,TRIOBP,FAF1,PACRG,CCDC50,DTX1,EGR2,CASC3,RHOBTB3,APBB1,HSPA1B,HSPA9,SPOPL,STING1,JAK1,JUN,ARRB1,SMAD3,MC1R,NDUFS2,PRKN,SNX9,PER1,TOLLIP,WBP1L,AUP1,RNF31,FBXW7,AMBRA1,PRKAR1A,RB1,BCL2,RELA,RPL11,BID,PDLIM2,MAP1LC3B2,SKI,HLTF,BOK,TRAF3,UBB,UBC,UBE2L3,FZD5,BAG6,RNF34,FZD4,CUL4A,UBASH3B,RIPK1,SQSTM1,USP13,PIAS2,MFHAS1,CUL7
GO:0000052	BP	citrulline metabolic process	8	4	0.0340502	1	DDAH2,ASS1,ATP2B4,CAD
GO:1901978	BP	positive regulation of cell cycle checkpoint	18	6	0.0340969	1	INCENP,MAP3K20,CDCA8,PCID2,XRCC3,MAD1L1,AURKB,TELO2
GO:1901526	BP	positive regulation of mitophagy	6	3	0.0342444	1	CERS1,VPS13D,AMBRA1,VDAC1
GO:0061768	MF	magnesium:sodium antiporter activity	2	2	0.0343112	1	SLC41A1,SLC41A3
GO:0061519	BP	macrophage homeostasis	3	2	0.0343236	1	CSF1,LIPA
GO:0009991	BP	response to extracellular stimulus	504	82	0.0344083	1	PLIN3,MYBBP1A,SLC25A25,COL1A1,COMT,CYBA,ADSL,DAP,TLE5,DNMT3A,ATN1,ERCC6,ACSL1,FBP1,RNF152,FOXK1,FOXO3,SZT2,LARP1,RRP8,ADNP,FOS,MTOR,KANK2,KIF26A,GBA1,KAT2A,GNAI2,GPX1,DCPS,ARHGAP35,HLCS,HSF1,IGF1R,IGFBP2,FAS,AQP2,AQP3,INHBB,ITGA2,LDLR,MAX,ASS1,MTHFR,OPRM1,OXCT1,PRKAG2,PENK,PIK3C3,PLEC,MBD3,PPARA,PPARD,BCAS3,APPL2,AMBRA1,PRKAB1,AXL,MAPK3,RPTOR,RARA,BCL2,BGLAP,SCNN1B,SCTR,MAP1LC3B2,BMPR2,BNIP3,SREB…
GO:0051983	BP	regulation of chromosome segregation	131	25	0.0345672	1	CSNK2A1,ANAPC15,NSMCE2,INCENP,ATM,NUMA1,ANAPC7,MAP3K20,CDCA8,CHFR,CDK5RAP2,PCID2,TEX14,ARID1B,RB1,BCL7A,SMARCA4,SMARCB1,XRCC3,ARID1A,NUF2,MAD1L1,KLHL22,ZW10,AURKB,ESPL1,NCAPD2
GO:0048296	BP	regulation of isotype switching to IgA isotypes	6	3	0.0345691	1	MLH1,NSD2,THOC1
GO:0090201	BP	negative regulation of release of cytochrome c from mitochondria	21	6	0.0346554	1	PPIF,GPX1,IGF1,LMNA,PRKN,BCL2L1
GO:1904045	BP	cellular response to aldosterone	8	4	0.0346795	1	IGF1R,SCNN1A,SCNN1B,SGK1
GO:0019376	BP	galactolipid catabolic process	3	2	0.0348047	1	GALC,PNLIPRP2
GO:0045582	BP	positive regulation of T cell differentiation	116	24	0.0348204	1	ADA,NLRP3,CR1,FOXO3,IL36B,ITPKB,RHOA,RHOH,LEF1,AMBRA1,ZMIZ1,ARID1B,RARA,SMARCA4,SMARCB1,TGFBR2,WNT10B,ZBTB16,ARID1A,RUNX1,RUNX3,TNFSF9,CD86,SOX13,TESPA1
GO:0046058	BP	cAMP metabolic process	23	9	0.0349325	1	ADCY1,ADCY7,ADCY9,ADCY4,EPHA2,PDE4A,PDE4B,PDE8A,CACNB4
GO:0042063	BP	gliogenesis	320	59	0.0351179	1	CDK6,NDRG1,VAX1,ZNF488,CNTF,DUSP15,CSF1,CSF1R,CSK,IL34,DAB2IP,DTX1,E2F1,EGR2,SYNE2,DICER1,MTOR,GAP43,PHGDH,GBA1,GPR17,NR3C1,APP,ILK,NRROS,RHOA,LAMB1,LDLR,MAG,ASCL2,NAB2,NDUFS2,NTRK2,LEF1,PENK,PLEC,ANO1,PPP3R1,PRKCH,MAPK3,PARD3,PRDM8,GJC2,ZMIZ1,PTEN,RB1,SKI,BNIP3,BOK,STAT3,TP73,C5AR1,CCR2,VTN,SH3TC2,TTC21B,GPR157,SLC7A5,TTBK1,CDK5R2,ADGRG1,SOX13,ARHGEF10
GO:0051140	BP	regulation of NK T cell proliferation	7	3	0.0352201	1	JAK2,RASAL3,TYK2
GO:0010948	BP	negative regulation of cell cycle process	316	51	0.0352275	1	TOM1L1,CDK2AP2,FOXN3,TREX1,TPRA1,NACC2,TOM1L2,DAB2IP,DNA2,E2F1,ERCC6,MYO16,ANAPC15,KANK2,KAT2A,GPER1,RGCC,APBB1,CENATAC,INCENP,KIF25,ATM,MRNIP,WAC,MAP3K20,NSUN2,CDCA8,CHFR,CDK5RAP2,PCID2,TEX14,GJC2,PTEN,RAD1,RB1,RBBP8,BCL2,RPS6KA2,ZFP36L1,XRCC3,CACNB4,ZNF655,RNASEH2B,FBXO31,NUF2,MAD1L1,ATRIP,ABRAXAS1,CUL4A,KLHL22,ZW10,AURKB,BABAM2,ESPL1,TELO2,THOC1
GO:0071222	BP	cellular response to lipopolysaccharide	224	34	0.0355739	1	NR1H3,TRIB1,AKAP8,TNIP1,NLRP3,CCR5,CMPK2,DAB2IP,EFNB2,CDK19,SASH1,IL36B,GIT1,GSTP1,HSF1,JAK2,RHOA,MIR342,ASS1,NFKB1,NFKBIB,PDE4B,PLCG2,PPARD,AXL,PRKCE,MAPK3,RARA,RELA,THPO,ZFP36,SLC7A5,CD6,CD86,LY86,CD68
GO:0009199	BP	ribonucleoside triphosphate metabolic process	239	38	0.0356873	1	MIR675,TREX1,SLC25A25,ATPSCKMT,ENO1,FBP1,FOXK1,ALDOA,MTOR,AK5,GNAI3,GPD1,H19,GIT1,HK1,HSPA1B,IGF1,APP,IMPDH1,RHOA,NDUFB1,NDUFS2,NDUFS5,NDUFV2,NME2,PRKAG2,ATP5MC1,ATP5ME,PFKL,PGK2,PGM1,PPARA,UCKL1,RPTOR,SDHD,SLC4A1,NADK,STAT3,CAD,HKDC1,GTPBP1,ENTPD4,HDAC4
GO:0014037	BP	Schwann cell differentiation	37	11	0.0356958	1	NDRG1,EGR2,DICER1,ILK,NAB2,NTRK2,PLEC,PPP3R1,PARD3,SKI,SH3TC2,ARHGEF10
GO:0002828	BP	regulation of type 2 immune response	33	8	0.0359751	1	NLRP3,ECM1,RARA,CCR2,NDFIP1,RSAD2,CD86,CD81
GO:2000628	BP	regulation of miRNA metabolic process	81	20	0.0359913	1	ETS1,FOXO3,FOS,NR3C1,FOXA1,HRAS,JUN,SMAD3,NFATC3,NFKB1,PPARA,PPARD,MRTFA,RARA,RELA,SMARCA4,SREBF2,STAT3,TEAD1,ATOH8
GO:0042594	BP	response to starvation	205	37	0.0360647	1	PLIN3,MYBBP1A,COMT,ADSL,DAP,RNF152,FOXK1,FOXO3,SZT2,LARP1,RRP8,FOS,MTOR,GBA1,IGF1R,FAS,INHBB,MAX,OXCT1,PIK3C3,PPARA,BCAS3,AMBRA1,MAPK3,RPTOR,BCL2,BGLAP,MAP1LC3B2,BMPR2,SREBF2,WNT9B,ZFP36,TFEB,SLC7A5,TSSK6,MFSD2A,CBL,TNFRSF11A,DEPDC5
GO:0042581	CC	specific granule	160	28	0.03613	1	TOM1,SLC15A4,HGSNAT,CTSD,CYBA,ANO6,STOM,CYFIP1,ATP11A,UBR4,ANXA11,HMOX2,JUP,NFKB1,PLD1,TOLLIP,LAMTOR1,TMEM30A,SLC44A2,STX3,TRPM2,GSDMD,ATP8B4,CRACR2A,KCNAB2,DEGS1,PDXK,TMEM63A,MLEC
GO:0003433	BP	chondrocyte development involved in endochondral bone morphogenesis	8	4	0.0364555	1	TSKU,SMPD3,TGFBR2,SERPINH1
GO:0042634	BP	regulation of hair cycle	28	8	0.0364593	1	CDH3,TSKU,DKK4,BMAL1,NUMA1,PER1,WNT10B,FOXN1
GO:0035579	CC	specific granule membrane	91	18	0.0367629	1	TOM1,SLC15A4,HGSNAT,CYBA,ANO6,STOM,ATP11A,UBR4,HMOX2,PLD1,LAMTOR1,TMEM30A,SLC44A2,TRPM2,ATP8B4,KCNAB2,DEGS1,TMEM63A,MLEC
GO:0031401	BP	positive regulation of protein modification process	962	149	0.036833	1	ABI1,TANK,CDH5,TOM1L1,UBA2,FLOT1,AKAP8,TNIP1,TAB1,MYBBP1A,CAMKK2,FAXDC2,RIPK3,AKAP13,TIRAP,WDFY2,CLN3,SPPL3,MOB3A,CNTF,TRABD2A,KLHL40,CSF1,CSF1R,CSK,CSNK1D,IL34,NEK10,DAB2IP,DYRK1A,EDN1,MARK2,ERCC6,ACSL1,CCNY,FGF3,FGFR3,TNIK,DIP2A,FLT1,CAMTA1,SASH1,RRP8,ADNP,MTOR,FBXO33,CNEP1R1,NSMF,AUTS2,GBA1,KAT2A,GDF1,GDF10,AKAP8L,SLCO3A1,GPER1,RGCC,GSK3A,HRAS,HSF1,IGF1,IGF2,APP,FAS,IL6R,IL12A,ILK,INCENP,INHBB…
GO:1905539	BP	regulation of postsynapse to nucleus signaling pathway	2	2	0.0368797	1	JAK2,WNT3A
GO:1902893	BP	regulation of miRNA transcription	68	18	0.0368823	1	ETS1,FOXO3,FOS,NR3C1,FOXA1,JUN,SMAD3,NFATC3,PPARA,PPARD,MRTFA,RARA,RELA,SMARCA4,SREBF2,STAT3,TEAD1,ATOH8
GO:0030224	BP	monocyte differentiation	36	10	0.0368911	1	CDK6,CSF1,CSF1R,IL34,FASN,FOXP1,JUN,ZFP36L1,GPR68,DCSTAMP
GO:0009127	BP	purine nucleoside monophosphate biosynthetic process	22	6	0.0369302	1	ADA,ADSS1,ADSL,AMPD2,AMPD3,IMPDH1
GO:0043368	BP	positive T cell selection	38	10	0.0369632	1	MTOR,IL6R,ITPKB,LY9,BCL2,BCL11B,STAT3,STK11,FOXN1,LOXL3
GO:0072332	BP	intrinsic apoptotic signaling pathway by p53 class mediator	83	17	0.0370311	1	MYBBP1A,E2F1,E2F2,RRP8,ZNF385A,CDIP1,PRKN,BCL2,BCL3,RPL11,BDKRB2,PERP,BOK,STK11,TP73,UBB,BAG6,CD44
GO:0005607	CC	laminin-2 complex	2	2	0.0370659	1	LAMB1,LAMC2
GO:0021540	BP	corpus callosum morphogenesis	5	3	0.0372514	1	SZT2,TSKU,NIN
GO:0016925	BP	protein sumoylation	66	14	0.0372622	1	UBA2,EGR2,NSMCE1,NSMCE2,HDAC7,BCL11A,TOLLIP,ZMIZ1,KIAA1586,RELA,CAPN3,ZMIZ2,PIAS2,HDAC4
GO:1903039	BP	positive regulation of leukocyte cell-cell adhesion	270	47	0.0375506	1	ADA,NLRP3,CR1,CSK,EFNB2,ETS1,FOXO3,FCHO1,FUT7,GCNT1,IL36B,HLA-DPA1,HLA-DPB1,IGF1,IGF2,IGFBP2,IL12A,ITPKB,JAK2,RHOA,LCK,RHOH,LEF1,AMBRA1,ZMIZ1,ARID1B,RARA,RELA,RASAL3,SMARCA4,SMARCB1,TGFBR2,CCR2,TYK2,WNT10B,ZBTB16,NR4A3,DOCK8,ARID1A,CARD11,RUNX1,RUNX3,TNFSF9,CD6,CD86,SOX13,CD44,CD81,TESPA1
GO:0038145	BP	macrophage colony-stimulating factor signaling pathway	7	3	0.0380703	1	CSF1,CSF1R,DOK1,MST1R
GO:0010586	BP	miRNA metabolic process	97	23	0.0381906	1	DIS3L2,ETS1,FOXO3,TUT4,DICER1,FOS,NR3C1,FOXA1,HRAS,JUN,SMAD3,NFATC3,NFKB1,PPARA,PPARD,XPO5,MRTFA,RARA,RELA,SMARCA4,SREBF2,STAT3,TEAD1,ATOH8
GO:0050853	BP	B cell receptor signaling pathway	63	15	0.0382287	1	RFTN1,FOXP1,GRB2,LCK,NFATC2,NFKB1,PLCG2,LIME1,PRKCB,PRKCH,BCL2,KLHL6,CD19,CD38,CD81
GO:0140506	MF	endoplasmic reticulum-autophagosome adaptor activity	3	2	0.0382942	1	RETREG3,RETREG1,RETREG2
GO:0070569	MF	uridylyltransferase activity	7	3	0.0384262	1	TUT4,GALT,UGP2
GO:0006110	BP	regulation of glycolytic process	48	12	0.0384962	1	TREX1,FBP1,MTOR,GPD1,GIT1,IGF1,APP,PRKAG2,PPARA,RPTOR,SLC4A1,STAT3,HDAC4
GO:1901991	BP	negative regulation of mitotic cell cycle phase transition	194	33	0.0385504	1	CDK2AP2,FOXN3,TREX1,TPRA1,NACC2,MYO16,ANAPC15,KANK2,RGCC,INCENP,ATM,MRNIP,WAC,CDCA8,CHFR,CDK5RAP2,PCID2,TEX14,GJC2,PTEN,RB1,RBBP8,BCL2,ZFP36L1,XRCC3,CACNB4,ZNF655,FBXO31,NUF2,MAD1L1,ABRAXAS1,KLHL22,ZW10,AURKB,BABAM2
GO:0003300	BP	cardiac muscle hypertrophy	99	20	0.0386125	1	AKAP13,EDN1,FOXP1,GSK3A,LMCD1,IGF1,JARID2,LMNA,SMAD3,MEF2A,ATP2B4,PPARA,TWF1,SLC9A1,TNFRSF1A,NR4A3,SORBS2,CTDP1,ROCK2,HDAC4
GO:0014040	BP	positive regulation of Schwann cell differentiation	2	2	0.0386182	1	EGR2,DICER1
GO:0007249	BP	I-kappaB kinase/NF-kappaB signaling	293	47	0.0388535	1	TANK,TNIP1,RIPK3,AKAP13,TIRAP,DAB2IP,NLRP6,ECM1,EDN1,EEF1D,TMED4,ANKRD17,TRIM59,GSTP1,HSPB1,RHOA,RHOH,NFKB1,NFKBIB,PRKN,PER1,PLCG2,CC2D1A,LIME1,RNF31,PRKCB,PRKCE,SLC44A2,PLEKHG5,MIER1,RELA,BCL3,SLC39A8,BST2,TNFRSF1A,TRAF3,TRIM25,NLRX1,SNIP1,NDFIP1,TRIM8,CAPN3,CARD11,RIPK1,SQSTM1,USP10,NLRP12,DDX21,VAPA,ROCK2
GO:0035710	BP	CD4-positive, alpha-beta T cell activation	114	22	0.0389521	1	NLRP3,MTOR,FUT7,FOXP1,IL6R,LY9,LEF1,PTGER4,SH3RF1,RARA,BCL3,CDH26,STAT3,TGFBR2,NDFIP1,CARD11,LOXL3,RUNX1,RUNX3,CBLB,RSAD2,CD86,CD81
GO:1901137	BP	carbohydrate derivative biosynthetic process	656	99	0.0393284	1	ADA,MIR675,TNIP1,AKR1A1,ADCY1,OGA,TREX1,MGAT4B,ADCY7,CHST14,ADCY9,NUS1,LARGE2,ADSS1,PIGU,CMPK2,ATPSCKMT,XXYLT1,ADSL,ADCY4,ACSF3,TET3,ENO1,EXT1,ACSL1,ALDOA,DOLK,DIP2A,CHST5,FUT2,FUT7,BACE2,GALNT2,AK5,GCNT1,B3GAT1,ST6GALNAC4,AMPD2,AMPD3,H19,EOGT,GUK1,IGF1,IMPDH1,NDUFB1,NDUFS2,NDUFS5,NDUFV2,NFKB1,NME2,CHST11,SLC35C2,CRYL1,PRKAG2,ATP5MC1,PDHA2,PDK1,ATP5ME,A4GALT,NANS,CHPF2,PPARA,UCKL1,SLC35C1,SMPD3,G…
GO:0061614	BP	miRNA transcription	69	18	0.0396141	1	ETS1,FOXO3,FOS,NR3C1,FOXA1,JUN,SMAD3,NFATC3,PPARA,PPARD,MRTFA,RARA,RELA,SMARCA4,SREBF2,STAT3,TEAD1,ATOH8
GO:0004790	MF	thioether S-methyltransferase activity	1	1	0.0401413	1	INMT
GO:0030748	MF	amine N-methyltransferase activity	1	1	0.0401413	1	INMT
GO:0102707	MF	S-adenosyl-L-methionine:beta-alanine N-methyltransferase activity	1	1	0.0401413	1	INMT
GO:0000022	BP	mitotic spindle elongation	12	4	0.0402077	1	INCENP,NUMA1,CDCA8,PRC1,AURKB
GO:0051233	CC	spindle midzone	36	9	0.0402725	1	CCDC69,APP,INCENP,NUMA1,CDCA8,KIF18A,PRC1,CTDP1,AURKB,KIF20B
GO:0000422	BP	autophagy of mitochondrion	92	19	0.0404896	1	CAMKK2,CERS1,MARK2,ATG2A,FKBP8,GBA1,HTRA2,GSK3A,HTT,PRKN,RETREG1,VPS13D,FBXW7,AMBRA1,MAP1LC3B2,BNIP3,SREBF2,VDAC1,FZD5,SQSTM1
GO:0061726	BP	mitochondrion disassembly	92	19	0.0404896	1	CAMKK2,CERS1,MARK2,ATG2A,FKBP8,GBA1,HTRA2,GSK3A,HTT,PRKN,RETREG1,VPS13D,FBXW7,AMBRA1,MAP1LC3B2,BNIP3,SREBF2,VDAC1,FZD5,SQSTM1
GO:0050698	MF	proteoglycan sulfotransferase activity	3	2	0.0405752	1	GAL3ST4,CHST3
GO:0046641	BP	positive regulation of alpha-beta T cell proliferation	25	7	0.0406117	1	JAK2,RASAL3,TGFBR2,CCR2,TYK2,CARD11,CD81
GO:1904154	BP	positive regulation of retrograde protein transport, ER to cytosol	3	2	0.0409468	1	EDEM2,EDEM1
GO:0051289	BP	protein homotetramerization	59	13	0.0414253	1	ALDH1A3,ALDOA,CBY1,GLS,HCN1,AQP2,AQP4,AQP5,KIF25,APIP,EVL,APPL2,TRPM2,TRPV1
GO:0072520	BP	seminiferous tubule development	15	5	0.0414925	1	TBC1D20,INHBB,WDR48,UBB,KIF18A,ADGRG1
GO:0086023	BP	adenylate cyclase-activating adrenergic receptor signaling pathway involved in heart process	9	4	0.0415352	1	AKAP13,GNAI2,ATP2B4,PDE4B
GO:0022011	BP	myelination in peripheral nervous system	28	9	0.0415467	1	NDRG1,DICER1,ILK,NTRK2,PLEC,PPP3R1,PARD3,SKI,SH3TC2,ARHGEF10
GO:0032292	BP	peripheral nervous system axon ensheathment	28	9	0.0415467	1	NDRG1,DICER1,ILK,NTRK2,PLEC,PPP3R1,PARD3,SKI,SH3TC2,ARHGEF10
GO:0003746	MF	translation elongation factor activity	17	5	0.0415717	1	EEF1A1,EEF1A2,EEF1D,EEFSEC,GTPBP1
GO:0033864	BP	positive regulation of NAD(P)H oxidase activity	7	3	0.0415884	1	CYBA,GNAI2,GNAI3
GO:0035721	BP	intraciliary retrograde transport	14	5	0.0416111	1	TTC21A,DYNC2I1,DYNC2H1,TTC21B,IFT140
GO:0010614	BP	negative regulation of cardiac muscle hypertrophy	36	9	0.0416961	1	FOXP1,GSK3A,JARID2,LMNA,SMAD3,ATP2B4,PPARA,TNFRSF1A,CTDP1
GO:0006325	BP	chromatin organization	637	100	0.0417055	1	MYBBP1A,SRCAP,CBX3,M1AP,ZNF827,RNF168,PWWP2B,DNMT3A,DYRK1A,TET3,PRIMPOL,EYA4,ERCC6,LRWD1,MORC2,SCMH1,KDM4B,SETD1B,RRP8,L3MBTL1,CHD5,KAT2A,USP21,GPX1,NR3C1,UHRF1,GSK3A,RBM15B,BAZ2B,BICRA,H3-3B,FOXA1,HNRNPC,APBB1,H1-7,IGF2,JAK2,JARID2,ERCC6L2,KCNQ1,TSPYL6,LMNA,MLLT3,MTHFR,RERE,TONSL,KMT5B,PHF20,WAC,PPHLN1,HDAC7,RSF1,PHF2,MBD3,EXOSC10,ALKBH4,GATAD2A,BANP,SETD5,MACROH2A2,KDM4D,PRKCB,PCID2,SMYD2,PRDM9…
GO:0006403	BP	RNA localization	194	32	0.0418965	1	POM121C,SNUPN,LRPPRC,NUTF2,FLOT1,DDX19B,RFTN2,CASC3,CCT5,ZC3H3,RFTN1,NUP210,NUP188,NPAP1,ZNF385A,AKAP8L,RBM15B,HNRNPA2B1,HSF1,TOMM20L,ATM,EXOSC10,ZNHIT6,NSUN2,PCID2,XPO5,BICD1,ZFP36L1,TGFBR2,ZFP36,NUP214,MCM3AP,YTHDC1,ZC3H11A,NUP153,THOC1
GO:0005157	MF	macrophage colony-stimulating factor receptor binding	3	2	0.0421756	1	CSF1,IL34
GO:0038063	BP	collagen-activated tyrosine kinase receptor signaling pathway	11	5	0.0422469	1	COL1A1,COL4A1,MUSK,DDR1,UBASH3B
GO:0045621	BP	positive regulation of lymphocyte differentiation	129	26	0.0424699	1	ADA,NLRP3,CR1,FOXO3,IL36B,ITPKB,RHOA,RHOH,LEF1,AMBRA1,PCID2,AXL,ZMIZ1,ARID1B,RARA,SMARCA4,SMARCB1,TGFBR2,WNT10B,ZBTB16,ARID1A,RUNX1,RUNX3,TNFSF9,CD86,SOX13,TESPA1
GO:0010900	BP	negative regulation of phosphatidylcholine catabolic process	1	1	0.0425679	1	APOC1
GO:0005813	CC	centrosome	628	101	0.0426225	1	ACTR1B,CDK6,FLOT1,NDRG1,TUBGCP3,DCTN2,CTSC,ENTR1,TUBGCP2,USP20,CSNK1D,HORMAD2,CCDC13,DCTN1,E2F1,CEP164,CCT5,NINL,CEP131,PDZD2,RAP1GAP2,CEP68,FBXL7,UBR4,CD2AP,POC1A,C2CD3,RAB11FIP5,NPHP4,AK5,KAT2A,GNAI2,GNAI3,CCDC57,GIT1,RGCC,SAC3D1,HSF1,HSPA1B,CENATAC,KIF24,ERCC6L2,KIF25,LCK,MAP3K11,CCDC88C,ATM,NUMA1,WRAP73,NIN,PDE4B,CNTLN,RPP25,DYNC2I1,PLEKHG6,TRAPPC14,CDC42BPG,CCDC88A,PRKAR1A,CDK5RAP2,KIAA1217,…
GO:0006771	BP	riboflavin metabolic process	5	2	0.04263	1	SLC52A3,SLC52A1
GO:0036015	BP	response to interleukin-3	6	3	0.0428599	1	SH2B3,GSK3A,JAK2
GO:0036016	BP	cellular response to interleukin-3	6	3	0.0428599	1	SH2B3,GSK3A,JAK2
GO:0001775	BP	cell activation	1079	156	0.0428908	1	ADA,SH2B3,NR1H3,CDK6,NDRG1,MYL9,CTSC,CCR9,RIPK3,TREX1,TUSC2,NLRP3,TIRAP,PGLYRP2,SLC15A4,CNTF,KLF6,CR1,CSF1,CSK,RNF168,DTX1,EDN1,EFNB2,DMTN,ZP1,FOXO3,FCHO1,MTOR,FUT7,LRRC32,GBA1,KAT2A,FOXP1,IL36B,GNAS,GPER1,RGCC,HLA-DPA1,HLA-DPB1,HLA-F,HSPB1,IGF1,IGF2,IGFBP2,APP,IL2RB,IL6R,IL12A,ILK,ITPKB,JAG2,JAK2,JUN,PEAR1,RHOA,LCK,LDLR,RHOH,MYO18A,LY9,SMAD3,MLH1,ATM,NFATC2,NFIL3,KMT5B,LEF1,PLCG2,TOLLIP,DLL4,LAX…
GO:0050856	BP	regulation of T cell receptor signaling pathway	44	10	0.042897	1	ADA,ELF1,LCK,UBASH3A,RELA,CARD11,DGKZ,CBLB,CD81,TESPA1
GO:2001251	BP	negative regulation of chromosome organization	93	18	0.0430852	1	ANAPC15,POT1,HNRNPC,INCENP,ATM,EXOSC10,CDCA8,NAT10,CDK5RAP2,PCID2,TEX14,XRCC3,STN1,TNKS2,NUF2,MAD1L1,KLHL22,ZW10,AURKB,ESPL1
GO:0001101	BP	response to acid chemical	136	26	0.0434357	1	COL1A1,COL4A1,CYBA,DNMT3A,EDN1,CPEB3,MTOR,NSMF,HSF1,IGF1R,AQP2,RHOA,MIR342,ASS1,MTHFR,NTRK2,ATP2B4,PIK3C3,BCL11A,PLEC,LAMTOR1,PDGFC,RPTOR,BCL2,BCL2L1,CASTOR1,SLC7A5,CASP3,KLHL22,NEURL1
GO:0060539	BP	diaphragm development	8	4	0.043452	1	BASP1,ASS1,FGFRL1,DISP1
GO:0046621	BP	negative regulation of organ growth	39	10	0.04365	1	FOXP1,GSK3A,JARID2,PPARA,PTEN,STK3,STK4,TBX5,TGFBR2,TP73,CTDP1
GO:0061912	BP	selective autophagy	93	19	0.0437882	1	CERS1,RETREG3,ATG2A,GAA,HTRA2,HTT,STING1,ATM,PRKN,RETREG1,AUP1,ATG16L1,RNF31,VPS13D,AMBRA1,MAPK3,STK3,VDAC1,VHL,RETREG2,SQSTM1
GO:0051249	BP	regulation of lymphocyte activation	498	77	0.0438977	1	ADA,RIPK3,TREX1,NLRP3,TIRAP,PGLYRP2,SLC15A4,CR1,CSK,DTX1,EFNB2,FOXO3,FCHO1,LRRC32,KAT2A,IL36B,HLA-DPA1,HLA-DPB1,HLA-F,IGF1,IGF2,IGFBP2,IL12A,ITPKB,JAK2,RHOA,LCK,RHOH,MLH1,ATM,NFATC2,KMT5B,LEF1,LAX1,AMBRA1,PRKAR1A,PCID2,AXL,PAG1,CRTAM,ZMIZ1,ARID1B,SH3RF1,RARA,BCL2,BID,RASAL3,SMARCA4,SMARCB1,ZFP36L1,TCF7,TGFBR2,CCR2,TYK2,NSD2,WNT10B,ZBTB16,NDFIP1,CAMK4,DOCK8,ARID1A,RASSF5,CASP3,MAD1L1,CARD11,FOXN1,…
GO:0017124	MF	SH3 domain binding	123	28	0.0442886	1	ABI1,TOM1L1,LANCL1,NOXA1,CIT,DAB2IP,CYBA,DOCK1,DTX1,CD2AP,GPX1,GRB2,RAPGEF1,INPPL1,PRKN,SHANK1,EVL,NCKIPSD,AFAP1,MICAL1,AFAP1L2,SHANK3,CBL,CBLB,SYNGAP1,HIP1R,PTTG1,MVB12A,SH3BP5,DOCK4
GO:0009183	BP	purine deoxyribonucleoside diphosphate biosynthetic process	2	2	0.0446063	1	AK5,GUK1
GO:0032261	BP	purine nucleotide salvage	11	4	0.0448181	1	ADA,ADSL,AMPD2,AMPD3
GO:0009227	BP	nucleotide-sugar catabolic process	3	2	0.0448858	1	GALT,GSK3A
GO:0033674	BP	positive regulation of kinase activity	420	74	0.0448978	1	ABI1,TOM1L1,TAB1,CAMKK2,RIPK3,AKAP13,TIRAP,CSF1,CSF1R,CSK,IL34,NEK10,DAB2IP,EDN1,EEF1A2,EPHA2,MARK2,ACSL1,CCNY,FGFR3,FGFR4,FLT1,SASH1,ADNP,ALK,MTOR,RGCC,HRAS,IGF1,IGF1R,IL6R,JAK2,RHOA,MAP3K11,MST1R,MUSK,NAB2,NTF3,NTRK2,ATP2B4,MRNIP,PRKAG2,SNX9,FBXW7,STRADB,AMBRA1,VAC14,CCDC88A,AXL,PDGFC,MAP2K2,RPTOR,MAP4K2,STK11,TGFBR2,THBS1,VAV2,DDR1,FZD5,CALM2,HMGA2,FZD4,SPATC1L,TTBK1,DGKZ,TNFRSF11A,CDK5R2,CCND…
GO:0046640	BP	regulation of alpha-beta T cell proliferation	43	10	0.0449361	1	JAK2,SH3RF1,RASAL3,TGFBR2,CCR2,TYK2,NDFIP1,CARD11,CBLB,CD81
GO:0009896	BP	positive regulation of catabolic process	547	86	0.0449739	1	TOM1,TRIB1,ARIH2,ZER1,CAMKK2,CERS1,FAF1,OSBPL7,DIS3L2,UBR3,KLHL40,CSNK1D,CSNK1E,CSNK2A1,DAB2IP,SH3RF2,DAPK1,MTLN,CCNY,RNF152,CPEB3,CNOT1,FOXO3,TNRC6B,ATG2A,TUT4,LARP1,MTOR,GBA1,SGSM3,GNAI3,GPD1,DCPS,GSK3A,HTT,HSF1,HSPA1B,STING1,SH3RF3,IGF1,APP,DND1,LDLR,MLH1,PLIN5,ATM,NRDC,PRKN,WAC,SNX9,EXOSC9,PPARA,ATG16L1,RNF31,VPS13D,FBXW7,AMBRA1,CHFR,PRKCE,MAPK3,PTEN,RPTOR,SH3RF1,MAGEF1,BNIP3,SNX1,ZFP36L1,STK…
GO:0098888	CC	extrinsic component of presynaptic membrane	5	3	0.0449984	1	STXBP1,PICALM,SNAP91
GO:1902895	BP	positive regulation of miRNA transcription	51	14	0.0450122	1	ETS1,FOXO3,FOS,NR3C1,FOXA1,JUN,SMAD3,MRTFA,RELA,SMARCA4,SREBF2,STAT3,TEAD1,ATOH8
GO:0043292	CC	contractile fiber	243	45	0.0451118	1	MYL12B,MYL9,MYOM3,XIRP2,KLHL40,CRYAB,UNC45B,ENO1,ALDOA,HABP4,SYNE2,SYNE1,CORO1C,ANKRD2,ANK3,TMOD4,HSPB1,ILK,JUP,MYH11,ATP2B4,PDE4B,ASB2,PLEC,PSMA6,TWF1,ACTA2,PDLIM2,SLC4A1,DST,STK11,TNNC1,TNNI2,TPM3,CACNA1D,AHNAK,SYNPO2L,CALM2,CAPN3,CAPZB,OBSCN,CASQ2,SORBS2,MYO18B,PDLIM4,ACTN1,FBP2,SQSTM1,PDE4DIP
GO:0010867	BP	positive regulation of triglyceride biosynthetic process	15	5	0.0451783	1	NR1H3,CNEP1R1,LDLR,PLIN5,MFSD2A
GO:0009141	BP	nucleoside triphosphate metabolic process	257	40	0.0451784	1	ADA,MIR675,TREX1,SLC25A25,CMPK2,ATPSCKMT,ENO1,FBP1,FOXK1,ALDOA,MTOR,AK5,GNAI3,GPD1,H19,GIT1,HK1,HSPA1B,IGF1,APP,IMPDH1,RHOA,NDUFB1,NDUFS2,NDUFS5,NDUFV2,NME2,PRKAG2,ATP5MC1,ATP5ME,PFKL,PGK2,PGM1,PPARA,UCKL1,RPTOR,SDHD,SLC4A1,NADK,STAT3,TYMS,CAD,HKDC1,GTPBP1,ENTPD4,HDAC4
GO:0043470	BP	regulation of carbohydrate catabolic process	57	13	0.0463203	1	TREX1,FBP1,MTOR,GPD1,GIT1,GSK3A,IGF1,APP,PRKAG2,PPARA,RPTOR,SLC4A1,STAT3,HDAC4
GO:0001575	BP	globoside metabolic process	2	2	0.0463732	1	A4GALT,ST3GAL2
GO:0001576	BP	globoside biosynthetic process	2	2	0.0463732	1	A4GALT,ST3GAL2
GO:0000178	CC	exosome (RNase complex)	19	5	0.0464051	1	DIS3L2,EXOSC9,EXOSC10,EXOSC4,GTPBP1
GO:1905224	BP	clathrin-coated pit assembly	2	2	0.046421	1	GAK,PICALM
GO:0035702	BP	monocyte homeostasis	3	2	0.0466733	1	SH2B3,CSF1
GO:0000177	CC	cytoplasmic exosome (RNase complex)	15	4	0.0468066	1	EXOSC9,EXOSC10,EXOSC4,GTPBP1
GO:0072658	BP	maintenance of protein location in membrane	2	2	0.0469225	1	ANK3,CCDC88A
GO:0072660	BP	maintenance of protein location in plasma membrane	2	2	0.0469225	1	ANK3,CCDC88A
GO:0010821	BP	regulation of mitochondrion organization	150	27	0.0469693	1	PPIF,CAMKK2,CERS1,FKBP8,HTRA2,GPER1,GPX1,GSK3A,HTT,IGF1,LMNA,MMP9,PRKN,VPS13D,FBXW7,AMBRA1,ADCK1,BCL2L1,BID,INF2,BNIP3,BOK,SREBF2,VDAC1,FZD5,PLA2G6,SQSTM1,HIP1R,BMF
GO:0021680	BP	cerebellar Purkinje cell layer development	28	8	0.0474	1	SEZ6,AARS1,TTLL1,GBA1,UQCRQ,RERE,TTC21B,B4GALT2,LDB1
GO:0014832	BP	urinary bladder smooth muscle contraction	8	4	0.0476893	1	KCNMA1,ATP2B4,TRPV1,PLA2G6
GO:0051236	BP	establishment of RNA localization	160	27	0.0478141	1	POM121C,SNUPN,LRPPRC,NUTF2,FLOT1,DDX19B,RFTN2,CASC3,ZC3H3,RFTN1,NUP210,NUP188,NPAP1,AKAP8L,RBM15B,HNRNPA2B1,HSF1,TOMM20L,ATM,NSUN2,PCID2,XPO5,ZFP36L1,TGFBR2,ZFP36,NUP214,MCM3AP,YTHDC1,ZC3H11A,NUP153,THOC1
GO:0007159	BP	leukocyte cell-cell adhesion	412	64	0.0482778	1	ADA,TNIP1,NLRP3,CR1,CSK,DTX1,EFNB2,ETS1,EXT1,FOXO3,FCHO1,FUT7,LRRC32,GCNT1,IL36B,HLA-DPA1,HLA-DPB1,IGF1,IGF2,IGFBP2,IL12A,ITPKB,JAK2,RHOA,LCK,RHOH,ASS1,LEF1,PPARA,LAX1,AMBRA1,PRKAR1A,PAG1,CRTAM,ZMIZ1,ARID1B,RARA,RELA,SLC39A8,RASAL3,SMARCA4,SMARCB1,TGFBR2,CCR2,TYK2,WNT10B,ZBTB16,NR4A3,NDFIP1,DOCK8,ARID1A,CASP3,MAD1L1,CARD11,LOXL3,ADTRP,RUNX1,RUNX3,CBLB,TNFSF9,CD6,DLG5,CD86,SOX13,CD44,CD81,TESPA1
GO:0015835	BP	peptidoglycan transport	3	2	0.0486569	1	SLC15A4,SLC15A2
GO:0009186	BP	deoxyribonucleoside diphosphate metabolic process	6	3	0.0487323	1	CMPK2,AK5,GUK1
GO:0003713	MF	transcription coactivator activity	272	50	0.0487345	1	SRA1,HTATIP2,SRCAP,RIPK3,MED12L,ATN1,DTX1,DYRK1A,ETS1,LPIN1,SSBP3,WWTR1,KAT2A,USP21,ABT1,APBB1,JUP,ARRB1,RERE,NFKBIB,NME2,PHF2,MAML3,PRKCB,ZMIZ1,PBXIP1,ARID1B,MTA3,MRTFA,BCL3,PRDM16,SMARCA4,SMARCB1,TAF6,UBE2L3,TRIM25,WDR77,TRIM8,ARID1A,ZMIZ2,KAT8,ARID5B,MAML2,TOX2,HELZ2,ACTN1,LDB1,WNT3A,CNOT9,DYRK1B,MTA2,RNF14,SERTAD2
GO:0070528	BP	protein kinase C signaling	35	10	0.0487812	1	FLOT1,SEZ6,SEZ6L,SEZ6L2,MC1R,PRKCH,PLA2G6,ADGRV1,DGKD,MYADM,ADGRG1
GO:0022840	MF	leak channel activity	19	6	0.0489239	1	KCNK1,KCNK3,KCNK4,KCNK9,KCNK16,KCNK17
GO:0022842	MF	narrow pore channel activity	19	6	0.0489239	1	KCNK1,KCNK3,KCNK4,KCNK9,KCNK16,KCNK17
GO:0001958	BP	endochondral ossification	29	9	0.0489958	1	COL1A1,COL13A1,DLX5,EXT1,FGFR3,INPPL1,NAB2,SMPD3,CSGALNACT1
GO:0036075	BP	replacement ossification	29	9	0.0489958	1	COL1A1,COL13A1,DLX5,EXT1,FGFR3,INPPL1,NAB2,SMPD3,CSGALNACT1
GO:0060541	BP	respiratory system development	211	41	0.0491358	1	ADA,BASP1,TAB1,DLX5,EPAS1,EXT1,ALDH1A3,FOXA1,IGFBP5,LIPA,ASS1,WDPCP,LEF1,FGFRL1,CCDC40,FBXW7,PPP3R1,SMPD3,MAPK3,MAP2K2,SELENON,RARA,SIM2,SKI,BMPR2,TBX5,TGFBR2,TP73,WNT7B,BAG6,SPEF2,ESRP2,ODAD4,CRISPLD2,STK40,LOXL3,DISP1,PKDCC,DLG5,HS6ST1,CELSR1
GO:0003835	MF	beta-galactoside alpha-2,6-sialyltransferase activity	2	2	0.0495931	1	ST6GAL1,ST6GAL2
GO:0009994	BP	oocyte differentiation	56	12	0.0495997	1	TDRD5,EDN1,TUT4,ZAR1,IGF1,INHBB,ATM,SOHLH2,BCL2,RPS6KA2,WDR77,CDC25B
GO:0071988	BP	protein localization to spindle pole body	2	2	0.0497494	1	NUMA1,WRAP73
GO:0003097	BP	renal water transport	8	3	0.0498208	1	AQP2,AQP3,MLLT6
GO:0090649	BP	response to oxygen-glucose deprivation	8	3	0.0498582	1	AQP3,BNIP3,CBL
GO:0045957	BP	negative regulation of complement activation, alternative pathway	3	2	0.0498745	1	CR1,SUSD4
GO:0042092	BP	type 2 immune response	40	9	0.0499313	1	NLRP3,ECM1,RARA,BCL3,CCR2,NDFIP1,RSAD2,CD86,CD81

## Sheet: nonCpGXY_wd_Adj_exp_GO
Gene Ontology results from 4150 CpGs included in Model 3.
ID	ONTOLOGY	TERM	N	DE	P.DE	FDR	SigGenesInSet
GO:0043502	BP	regulation of muscle adaptation	96	27	0.000387856	1	GLRX3,GATA5,EDN1,FOXP1,GSK3A,IGF1,JARID2,LMNA,SMAD3,MEF2A,NOS3,ATP2B4,PRKAG3,PPARA,PRKCA,SELENON,MIR499A,ROCK1,SCN5A,TNNC1,NR4A3,CAMK2B,CAMK2G,CASQ1,CTDP1,HAND2,GTF2IRD1,HDAC4
GO:0071889	MF	14-3-3 protein binding	34	16	0.000517254	1	YWHAQ,AANAT,DAB2IP,AKT1,FOXK1,TBC1D22A,HLA-F,KCNH1,NFATC2,HDAC7,TBC1D22B,PRKCZ,RPTOR,ZFP36L1,ZFP36,KLHL22,KSR1
GO:0051593	BP	response to folic acid	11	6	0.0013965	1	GPX1,MGMT,MTHFR,BCHE,NFKBIZ,TYMS,CBS
GO:0043500	BP	muscle adaptation	121	30	0.00148971	1	GLRX3,GATA5,CYBA,EDN1,CAMTA2,FOXP1,GSK3A,HMOX1,IGF1,JARID2,LMNA,SMAD3,MEF2A,NOS3,ATP2B4,PRKAG3,PPARA,PRKCA,SELENON,MIR499A,ROCK1,SCN5A,TNNC1,NR4A3,CAMK2B,CAMK2G,CASQ1,CTDP1,HAND2,GTF2IRD1,HDAC4
GO:0009185	BP	ribonucleoside diphosphate metabolic process	116	31	0.0016444	1	DHODH,DLG1,FLCN,ENO1,FBP1,FOXK1,ALDOA,MTOR,GAPDHS,GCK,GPD1,GIT1,GUK1,HK3,IGF1,PRKAG2,PFKL,PFKP,PGAM2,PRKAG3,PPARA,PRKAA2,RPTOR,RRM2,STAT3,UCP2,CAD,CARD11,SLC4A4,ENTPD4,HDAC4
GO:0006096	BP	glycolytic process	85	24	0.00220394	1	FLCN,ENO1,FBP1,FOXK1,ALDOA,MTOR,GAPDHS,GCK,GPD1,GIT1,HK3,IGF1,PRKAG2,PFKL,PFKP,PGAM2,PRKAG3,PPARA,PRKAA2,RPTOR,STAT3,UCP2,SLC4A4,HDAC4
GO:0006757	BP	ATP generation from ADP	86	24	0.00267478	1	FLCN,ENO1,FBP1,FOXK1,ALDOA,MTOR,GAPDHS,GCK,GPD1,GIT1,HK3,IGF1,PRKAG2,PFKL,PFKP,PGAM2,PRKAG3,PPARA,PRKAA2,RPTOR,STAT3,UCP2,SLC4A4,HDAC4
GO:0009227	BP	nucleotide-sugar catabolic process	3	3	0.00283322	1	GALT,GSK3A,MGAT1
GO:0071286	BP	cellular response to magnesium ion	7	5	0.0028515	1	FBP1,SLC41A1,ANK3,SMPD3,RYR3
GO:0034224	BP	cellular response to zinc ion starvation	9	5	0.00300491	1	CTSK,SLC39A5,IGF1R,BGLAP,TNFRSF11A
GO:0120127	BP	response to zinc ion starvation	9	5	0.00300491	1	CTSK,SLC39A5,IGF1R,BGLAP,TNFRSF11A
GO:0032881	BP	regulation of polysaccharide metabolic process	43	14	0.00317498	1	AP2A1,AKT1,AKT2,GCK,GSK3A,GSK3B,IGF1,IGF2,NFKB1,ENPP1,POMC,PPP1CA,SMPD3,PHLDA2,EPM2AIP1
GO:1990845	BP	adaptive thermogenesis	161	40	0.0033144	1	OMA1,CPT2,PM20D1,DBH,DYNC1H1,FLCN,EPAS1,ESRRG,ZNF423,LPIN1,ALPL,ACOT11,BSCL2,GNAS,GRB10,HSF1,IGF1R,LNPEP,BMAL1,MC4R,ACHE,NRDC,ZBTB7B,PRKAB1,PDGFC,ABHD6,RB1,SCTR,THADA,PRDM16,STK11,SYK,TLE3,CCR2,UCP2,TRPV1,WNT10B,ELOVL6,EHMT1,HDAC3
GO:1904026	BP	regulation of collagen fibril organization	8	5	0.00339942	1	EMILIN1,AEBP1,EFEMP2,RB1,TNXB
GO:1902075	BP	cellular response to salt	202	48	0.00341854	1	PPIF,BAIAP2,EHMT2,CHRM2,ADCY7,COL1A1,CPNE9,CYP11B1,DAXX,EDN1,DMTN,FOSB,FYN,CPNE7,GNB1,GPLD1,GSK3A,HSF1,AQP2,INHBB,ITPKB,KCNH1,MEF2A,ACHE,NEUROD2,NPTX1,ATP2B4,OPRM1,P2RY2,P2RY11,PLEC,SSH1,AVPR1A,PRKAA2,CPNE5,RGS10,RYR3,SCN5A,SCNN1B,SYT5,TRPM2,TRPV1,WNT5A,CAPN3,SYT15,PPP1R1B,PPP1R9B,CDK5R1,CACNA1H,SYT8
GO:0009132	BP	nucleoside diphosphate metabolic process	134	33	0.00351914	1	DHODH,DLG1,FLCN,ENO1,FBP1,FOXK1,ALDOA,MTOR,GAPDHS,GCK,GPD1,GIT1,GUK1,HK3,IGF1,NME4,PRKAG2,PFKL,PFKP,PGAM2,PRKAG3,PPARA,PRKAA2,RPTOR,RRM2,STAT3,UCP2,CAD,CARD11,SLC4A4,ENTPD6,ENTPD4,HDAC4
GO:1990680	BP	response to melanocyte-stimulating hormone	3	3	0.00356273	1	SLC24A4,MC4R,POMC
GO:0070314	BP	G1 to G0 transition	20	8	0.00386932	1	MYBBP1A,CYP27B1,SLC39A5,SMPD3,STK11,ZBTB17,CAPN3,CDK5R1
GO:0006090	BP	pyruvate metabolic process	112	28	0.00416518	1	FLCN,ENO1,FBP1,FOXK1,ALDOA,MTOR,GAPDHS,GCK,GPD1,GIT1,HK3,IGF1,PRKAG2,PDHA2,PDK1,PDK2,PFKL,PFKP,PGAM2,PRKAG3,PPARA,PRKAA2,RPTOR,STAT3,UCP2,NR4A3,FAHD1,SLC4A4,HDAC4
GO:0009135	BP	purine nucleoside diphosphate metabolic process	106	28	0.00418395	1	DLG1,FLCN,ENO1,FBP1,FOXK1,ALDOA,MTOR,GAPDHS,GCK,GPD1,GIT1,GUK1,HK3,IGF1,PRKAG2,PFKL,PFKP,PGAM2,PRKAG3,PPARA,PRKAA2,RPTOR,STAT3,UCP2,CARD11,SLC4A4,ENTPD4,HDAC4
GO:0009179	BP	purine ribonucleoside diphosphate metabolic process	106	28	0.00418395	1	DLG1,FLCN,ENO1,FBP1,FOXK1,ALDOA,MTOR,GAPDHS,GCK,GPD1,GIT1,GUK1,HK3,IGF1,PRKAG2,PFKL,PFKP,PGAM2,PRKAG3,PPARA,PRKAA2,RPTOR,STAT3,UCP2,CARD11,SLC4A4,ENTPD4,HDAC4
GO:0043470	BP	regulation of carbohydrate catabolic process	57	17	0.00434285	1	FLCN,FBP1,MTOR,GAPDHS,GCK,GPD1,GIT1,GSK3A,IGF1,PRKAG2,PPARA,PPP1CA,PRKAA2,RPTOR,STAT3,SLC4A4,HDAC4
GO:0045647	BP	negative regulation of erythrocyte differentiation	8	5	0.00475398	1	HSPA9,KLF13,ZFP36L1,ZFP36,LDB1
GO:0006011	BP	UDP-glucose metabolic process	6	4	0.00492123	1	GALT,GSK3A,UGGT2,UGP2
GO:0010506	BP	regulation of autophagy	347	69	0.00529336	1	TOM1,TRIM13,CAMKK2,CERS1,EHMT2,TLK2,OSBPL7,CLN3,DAPK3,EEF1A1,EEF1A2,EIF4G2,FLCN,AKT1,FOXK1,ATG2A,SCFD1,EXOC7,CLEC16A,SH3BP4,FKBP8,ATP6V0D2,MTOR,ULK3,HTRA2,RUFY4,GSK3A,GSK3B,RMC1,HTT,HMOX1,STING1,KIF25,MAPT,PRKN,WAC,PIK3C3,PIP4K2A,ATP6V0B,TPCN1,RNF31,VPS13D,FBXW7,AMBRA1,PRKAA2,MAPK3,GPR137,RPTOR,ELAPOR1,TRIB3,BCL2,RNF5,SCOC,ROCK1,BNIP3,SREBF2,STAT3,STK11,GPR137B,TSC2,VHL,FZD5,FYCO1,SLC7A5,TRIM8,KA…
GO:0035308	BP	negative regulation of protein dephosphorylation	32	11	0.00550416	1	SWAP70,PPP1R16B,GSK3B,IKBKB,LGALS3,MGAT5,ROCK1,YWHAB,PPP1R1B,PPP1R9B,MASTL
GO:1903146	BP	regulation of autophagy of mitochondrion	37	13	0.0056135	1	CAMKK2,CERS1,FKBP8,HTRA2,GSK3A,HTT,PRKN,VPS13D,FBXW7,AMBRA1,BNIP3,SREBF2,TSC2,FZD5
GO:0001101	BP	response to acid chemical	136	32	0.00597122	1	KLF2,BAIAP2,COL1A1,CYBA,DNMT3A,EDN1,CPEB3,SH3BP4,MTOR,FYN,NSMF,HSF1,IGF1R,CASTOR3P,AQP2,PDX1,KRT8,RHOA,LYN,MIR342,ASS1,MTHFR,NTRK2,ATP2B4,PIK3C3,PLEC,LAMTOR1,AVPR1A,PDGFC,RPTOR,BCL2,TAF9,SLC7A5,CAPN2,PPP1R9B,KLHL22
GO:0044650	BP	adhesion of symbiont to host cell	11	5	0.00616941	1	LRRC15,ICAM1,INHBB,SFTPD,CD81
GO:0043467	BP	regulation of generation of precursor metabolites and energy	133	30	0.00620403	1	PPIF,FLCN,AKT1,AKT2,FBP1,MTOR,GAPDHS,GCK,GPD1,GIT1,GSK3A,GSK3B,NOP53,IGF1,IGF2,RHOA,PRKAG2,ENPP1,POMC,PPARA,PPP1CA,PRKAA2,RPTOR,PRDM16,BNIP3,STAT3,PHLDA2,UQCC2,SLC4A4,HDAC4,EPM2AIP1
GO:0006110	BP	regulation of glycolytic process	48	15	0.00657124	1	FLCN,FBP1,MTOR,GAPDHS,GCK,GPD1,GIT1,IGF1,PRKAG2,PPARA,PRKAA2,RPTOR,STAT3,SLC4A4,HDAC4
GO:0046320	BP	regulation of fatty acid oxidation	36	12	0.00679537	1	CPT1A,MTLN,AKT1,AKT2,FMO1,PLIN5,PRKAG2,PPARA,PPARD,NR4A3,LONP2,MFSD2A
GO:0072674	BP	multinuclear osteoclast differentiation	8	5	0.00727943	1	SBNO2,TCTA,DCSTAMP,TNFRSF11A,SH3PXD2A,CD81
GO:0031588	CC	nucleotide-activated protein kinase complex	15	6	0.00728582	1	PRKAG2,PRKAG3,PRKAA2,PRKAB1,NUAK2,TSSK6
GO:0005853	CC	eukaryotic translation elongation factor 1 complex	4	3	0.00731886	1	EEF1A1,EEF1A2,EEF1D
GO:0070873	BP	regulation of glycogen metabolic process	35	11	0.00741706	1	AKT1,AKT2,GCK,GSK3A,GSK3B,IGF1,IGF2,ENPP1,POMC,PPP1CA,PHLDA2,EPM2AIP1
GO:0008526	MF	phosphatidylinositol transfer activity	10	6	0.00742174	1	PITPNB,PITPNA,PITPNM2,PITPNM3,C2CD2L,OSBPL2
GO:0006258	BP	UDP-glucose catabolic process	2	2	0.00758084	1	GALT,GSK3A
GO:0033273	BP	response to vitamin	86	22	0.00762701	1	COL1A1,CYP27B1,DNMT3A,ALPL,KANK2,NDOR1,GPX1,IGF1R,AQP3,PDX1,ITGA2,MGMT,MN1,MTHFR,PENK,PPARD,CYP26B1,BCHE,RXRB,BGLAP,NFKBIZ,BMP7,TYMS,TRIM25,CBS
GO:0070026	MF	nitric oxide binding	3	3	0.00776767	1	GSTP1,THAP4,CBS
GO:1902105	BP	regulation of leukocyte differentiation	318	63	0.00782733	1	ADA,CDK6,TRIB1,LILRB4,NLRP3,PGLYRP2,SLC9B2,ZBTB46,CSF1,ZFPM1,DTX1,MTOR,KAT2A,FOXP1,HLA-DRA,HSF1,ITPKB,RHOA,LYN,PNP,ROR2,ZBTB7B,LEF1,FBXW7,AMBRA1,PRKCA,PCID2,AXL,PRKCZ,CRTAM,CYP26B1,GPR137,ZMIZ1,SH3RF1,RB1,ACTB,BGLAP,NFKBIZ,SMARCA2,SMARCA4,ZFP36L1,SYK,TCF7,TCTA,TGFBR2,GPR137B,CCR2,WNT10B,ZBTB16,NDFIP1,GPR68,CAMK4,DCSTAMP,ARID1A,CARD11,CUL4A,FOXN1,LOXL3,UBASH3B,RUNX3,TNFSF9,CD86,SOX13,RASSF2,TESPA1
GO:0004095	MF	carnitine O-palmitoyltransferase activity	4	3	0.00797595	1	CPT1C,CPT1A,CPT2
GO:0046031	BP	ADP metabolic process	94	24	0.00841322	1	FLCN,ENO1,FBP1,FOXK1,ALDOA,MTOR,GAPDHS,GCK,GPD1,GIT1,HK3,IGF1,PRKAG2,PFKL,PFKP,PGAM2,PRKAG3,PPARA,PRKAA2,RPTOR,STAT3,UCP2,SLC4A4,HDAC4
GO:1990086	BP	lens fiber cell apoptotic process	4	3	0.00866903	1	E2F1,E2F2,TGFBR2
GO:0032885	BP	regulation of polysaccharide biosynthetic process	38	12	0.00889158	1	AP2A1,AKT1,AKT2,GCK,GSK3A,GSK3B,IGF1,IGF2,NFKB1,ENPP1,PPP1CA,SMPD3,EPM2AIP1
GO:0014805	BP	smooth muscle adaptation	5	3	0.00968988	1	CYBA,HMOX1,NOS3
GO:0046321	BP	positive regulation of fatty acid oxidation	16	7	0.0104827	1	CPT1A,MTLN,AKT2,PLIN5,PPARA,PPARD,NR4A3
GO:0006165	BP	nucleoside diphosphate phosphorylation	102	25	0.0105049	1	FLCN,ENO1,FBP1,FOXK1,ALDOA,MTOR,GAPDHS,GCK,GPD1,GIT1,HK3,IGF1,NME4,PRKAG2,PFKL,PFKP,PGAM2,PRKAG3,PPARA,PRKAA2,RPTOR,STAT3,UCP2,SLC4A4,HDAC4
GO:0008643	BP	carbohydrate transport	154	33	0.0105574	1	SLC35A1,SLC35A4,SLC5A10,SLC23A3,ACE,EDN1,SLC5A9,DHRS7C,AKT1,AKT2,SLC37A2,CLIP3,GRB10,GSK3A,IGF1,AQP2,AQP3,MEF2A,PRKAG2,ENPP1,SLC37A1,PPARD,SLC35C1,SMPD3,ZDHHC7,SLC45A4,TRIB3,TERT,C3,NR4A3,CLTCL1,SLC37A3,MFSD2A,PEA15,RFT1,SLC23A1
GO:0120161	BP	regulation of cold-induced thermogenesis	147	35	0.0108789	1	OMA1,CPT2,DBH,DYNC1H1,FLCN,EPAS1,ESRRG,ZNF423,LPIN1,ALPL,ACOT11,BSCL2,GNAS,GRB10,HSF1,IGF1R,LNPEP,BMAL1,ACHE,NRDC,ZBTB7B,PRKAB1,PDGFC,ABHD6,RB1,PRDM16,STK11,SYK,TLE3,CCR2,UCP2,WNT10B,ELOVL6,EHMT1,HDAC3
GO:0009991	BP	response to extracellular stimulus	504	94	0.0108972	1	PLIN3,MYBBP1A,EHMT2,KPTN,SLC25A25,OMA1,RASGRP4,COL1A1,COMT,CPT1A,CTSK,CYBA,CYP27B1,ACE,DNMT3A,ATN1,FLCN,AKT1,FBP1,FOXK1,SHANK2,CLEC16A,SZT2,MTOR,ALPL,KANK2,KAT2A,NDOR1,SLC39A5,GPX1,NENF,HMOX1,HSF1,IGF1R,IGFBP2,AQP2,AQP3,INHBB,PDX1,ITGA2,LDLR,FADS1,LYN,MAX,MC4R,MGMT,MN1,ASS1,MTHFR,OPRM1,PRKAG2,PDK2,PENK,PIK3C3,ZFYVE1,PLEC,MBD3,PRKAG3,WNT4,POMC,PPARA,PPARD,AVPR1A,AMBRA1,PRKAA2,PRKAB1,AXL,MAPK3,CYP2…
GO:0071496	BP	cellular response to external stimulus	323	64	0.0113895	1	PLIN3,MYBBP1A,EHMT2,KPTN,COL1A1,COMT,CTSK,CYBA,CYP27B1,FLCN,CLEC16A,SZT2,MTOR,KANK2,NDOR1,SLC39A5,HMOX1,IGF1R,AQP2,AQP3,INHBB,ITGA2,FADS1,LYN,MAG,MAX,MN1,NFKB1,PRKAG2,PDK2,PENK,PIK3C3,ZFYVE1,PLEC,PRKAG3,WNT4,PPARA,AVPR1A,AMBRA1,PRKAA2,PRKAB1,AXL,MAPK3,RPTOR,ELAPOR1,BCL2,RXRB,BGLAP,PIEZO2,MAP2K4,MAP1LC3B2,BNIP3,SREBF2,TLR5,UCP2,USF1,WNT11,WNT9B,GSDMD,SLC7A5,NUAK2,CASP2,TSSK6,PPP1R9B,MFSD2A,CBS,TNF…
GO:0031998	BP	regulation of fatty acid beta-oxidation	20	8	0.0115515	1	CPT1A,MTLN,AKT1,AKT2,PLIN5,PPARA,LONP2,MFSD2A
GO:0032511	BP	late endosome to vacuole transport via multivesicular body sorting pathway	26	8	0.0116669	1	STAM2,VPS37D,TMEM50A,PTPN23,VPS28,TMEM50B,VPS37B,CHMP7
GO:0010866	BP	regulation of triglyceride biosynthetic process	23	8	0.0119701	1	LPIN1,CNEP1R1,GPLD1,LDLR,PLIN5,FBXW7,C3,MFSD2A
GO:0031086	BP	nuclear-transcribed mRNA catabolic process, deadenylation-independent decay	7	4	0.0120873	1	EDC4,DCP1A,ZFP36L1,ZFP36
GO:0035726	BP	common myeloid progenitor cell proliferation	8	4	0.012116	1	FLT3,GSTP1,ITPKB,NR4A3
GO:0045124	BP	regulation of bone resorption	42	13	0.0121473	1	CSF1R,CSK,LTBP3,MC4R,PRKCA,GPR137,BGLAP,SYK,GPR137B,DCSTAMP,UBASH3B,TNFRSF11A,CD38
GO:0014832	BP	urinary bladder smooth muscle contraction	8	5	0.0123995	1	P2RX2,KCNMA1,ATP2B4,TRPV1,PLA2G6
GO:0004980	MF	melanocyte-stimulating hormone receptor activity	3	2	0.0124872	1	MC1R,MC4R
GO:0031668	BP	cellular response to extracellular stimulus	258	53	0.0126534	1	PLIN3,MYBBP1A,EHMT2,KPTN,COL1A1,COMT,CTSK,CYP27B1,FLCN,CLEC16A,SZT2,MTOR,KANK2,NDOR1,SLC39A5,HMOX1,IGF1R,AQP2,AQP3,INHBB,FADS1,LYN,MAX,MN1,PRKAG2,PDK2,PENK,PIK3C3,ZFYVE1,PLEC,PRKAG3,WNT4,PPARA,AVPR1A,AMBRA1,PRKAA2,PRKAB1,AXL,MAPK3,RPTOR,ELAPOR1,BCL2,RXRB,BGLAP,MAP1LC3B2,SREBF2,UCP2,USF1,WNT9B,GSDMD,SLC7A5,NUAK2,TSSK6,PPP1R9B,MFSD2A,CBS,TNFRSF11A
GO:0034466	CC	chromaffin granule lumen	2	2	0.0126817	1	DBH,PENK
GO:0106106	BP	cold-induced thermogenesis	148	35	0.0128616	1	OMA1,CPT2,DBH,DYNC1H1,FLCN,EPAS1,ESRRG,ZNF423,LPIN1,ALPL,ACOT11,BSCL2,GNAS,GRB10,HSF1,IGF1R,LNPEP,BMAL1,ACHE,NRDC,ZBTB7B,PRKAB1,PDGFC,ABHD6,RB1,PRDM16,STK11,SYK,TLE3,CCR2,UCP2,WNT10B,ELOVL6,EHMT1,HDAC3
GO:0016239	BP	positive regulation of macroautophagy	75	19	0.0129329	1	TOM1,TRIM13,CERS1,ATG2A,RUFY4,HTT,HMOX1,STING1,WAC,PIP4K2A,RNF31,VPS13D,AMBRA1,PRKAA2,MAPK3,ELAPOR1,SCOC,BNIP3,TSC2,FYCO1
GO:0031434	MF	mitogen-activated protein kinase kinase binding	9	5	0.0129363	1	TRIB1,DAB2IP,ACE,DLG1,TRIB3
GO:0001958	BP	endochondral ossification	29	11	0.0129775	1	COL1A1,COL2A1,COL13A1,DLX5,EXT1,ALPL,INPPL1,NAB2,SMPD3,CSGALNACT1,CBS
GO:0036075	BP	replacement ossification	29	11	0.0129775	1	COL1A1,COL2A1,COL13A1,DLX5,EXT1,ALPL,INPPL1,NAB2,SMPD3,CSGALNACT1,CBS
GO:0035305	BP	negative regulation of dephosphorylation	46	13	0.0129928	1	SWAP70,LPIN1,PPP1R16B,GSK3B,IKBKB,LGALS3,MGAT5,ROCK1,YWHAB,PPP1R1B,PPP1R9B,MASTL,PPP1R26
GO:0046939	BP	nucleotide phosphorylation	104	25	0.0134204	1	FLCN,ENO1,FBP1,FOXK1,ALDOA,MTOR,GAPDHS,GCK,GPD1,GIT1,HK3,IGF1,NME4,PRKAG2,PFKL,PFKP,PGAM2,PRKAG3,PPARA,PRKAA2,RPTOR,STAT3,UCP2,SLC4A4,HDAC4
GO:0035303	BP	regulation of dephosphorylation	127	30	0.0134759	1	CDH5,SPPL3,PPP6R1,SWAP70,LPIN1,CAMTA1,SMG6,MTOR,CNEP1R1,NSMF,PPP1R16B,GPLD1,GSK3B,HTT,IKBKB,ITGA1,ITGA2,LGALS3,SMAD3,MGAT5,AMBRA1,ROCK1,YWHAB,CDK5RAP3,CALM2,PPP1R1B,PPP1R9B,MASTL,MTMR4,PPP6R2,PPP1R26
GO:0046848	MF	hydroxyapatite binding	4	2	0.0140221	1	BGLAP,CEMP1
GO:0086012	BP	membrane depolarization during cardiac muscle cell action potential	22	9	0.0147564	1	HCN4,ANK3,HCN2,SCN4B,SCN5A,CACNA1C,CACNA1D,SLMAP,CACNA1G
GO:0030229	MF	very-low-density lipoprotein particle receptor activity	4	3	0.0149323	1	LDLR,APOBR,LRP8
GO:0031100	BP	animal organ regeneration	65	16	0.0151786	1	PTPRU,CPT1A,ACE,LPIN1,FLT3,ANGPT2,ANXA3,HMOX1,PDX1,PGF,AXL,TGFBR2,TYMS,UCP2,VTN,NR4A3,SLC7A5
GO:0032515	BP	negative regulation of phosphoprotein phosphatase activity	24	8	0.0152547	1	GSK3B,IKBKB,LGALS3,MGAT5,ROCK1,PPP1R1B,PPP1R9B,MASTL
GO:0006006	BP	glucose metabolic process	187	39	0.0153979	1	TSTD1,BCKDK,OMA1,COX11,CPT1A,SLC25A10,ENO1,AKT1,AKT2,FBP1,FOXK1,GAA,GAPDHS,GCK,KAT2A,GNB3,GPD1,GPLD1,HECTD4,GSK3A,HK3,IGF1,IGF2,INPPL1,PDX1,KCNQ1,PRKN,LCMT1,PDHA2,PDK1,PDK2,PFKL,PFKP,PGAM2,PPARA,PPARD,SDHAF3,STK11,TFF3,G6PC3,EPM2AIP1
GO:0002761	BP	regulation of myeloid leukocyte differentiation	123	27	0.0155496	1	CDK6,TRIB1,LILRB4,SLC9B2,ZBTB46,CSF1,ZFPM1,MTOR,FOXP1,HSF1,LYN,ROR2,LEF1,FBXW7,PRKCA,GPR137,RB1,BGLAP,ZFP36L1,TCTA,GPR137B,NDFIP1,GPR68,CAMK4,DCSTAMP,CUL4A,UBASH3B,RASSF2
GO:0072675	BP	osteoclast fusion	6	4	0.0159738	1	SBNO2,TCTA,DCSTAMP,SH3PXD2A,CD81
GO:0016416	MF	O-palmitoyltransferase activity	5	3	0.0160193	1	CPT1C,CPT1A,CPT2
GO:0003990	MF	acetylcholinesterase activity	2	2	0.0160573	1	ACHE,BCHE
GO:0003012	BP	muscle system process	449	85	0.0161047	1	ADA,HCN4,MYL9,GLRX3,CHGA,CHRM2,GATA5,CRYAB,CYBA,DAPK3,DLG1,EDN1,ENO1,ALDOA,P2RX2,CAMTA2,NEDD4L,MTOR,GAA,LMOD1,FOXP1,GNAO1,GSK3A,TMOD4,HMOX1,NR4A1,APBB1,IGF1,ITGA2,JARID2,KCNE1,KCNJ5,KCNJ8,KCNMA1,KCNQ1,RHOA,PVALEF,LMNA,MIR24-1,SMAD3,MEF2A,ASPH,MYH11,MYL2,PPP1R12B,NOS3,ATP2A1,ATP2B4,PDE4D,PGAM2,PKP2,PRKAG3,PPARA,PRKCA,SELENON,MIR499A,ROCK1,BDKRB2,SCN4B,SCN5A,SCNN1B,MAP2K4,SMTN,TNNC1,TNNI2,TPM3,TRPV…
GO:0070254	BP	mucus secretion	13	6	0.0161564	1	ADA,TRAF3IP2,CYBA,P2RY2,ANO1,SCNN1B
GO:0050321	MF	tau-protein kinase activity	22	9	0.0163339	1	CSNK1D,MARK2,SIK3,FYN,GSK3A,GSK3B,MARK4,ROCK1,TTBK1
GO:0000177	CC	cytoplasmic exosome (RNase complex)	15	5	0.0163882	1	DIS3L,EXOSC9,EXOSC10,EXOSC4,GTPBP1
GO:0086046	BP	membrane depolarization during SA node cell action potential	5	4	0.0164123	1	HCN4,SCN5A,CACNA1D,CACNA1G
GO:0042622	CC	photoreceptor outer segment membrane	16	6	0.0165861	1	CNGA1,GUCY2D,PDE6B,RHO,PROM1,DHRS3
GO:0000703	MF	oxidized pyrimidine nucleobase lesion DNA N-glycosylase activity	2	2	0.0167294	1	SMUG1,NTHL1
GO:0010611	BP	regulation of cardiac muscle hypertrophy	69	17	0.0168592	1	GLRX3,GATA5,EDN1,FOXP1,GSK3A,IGF1,JARID2,LMNA,SMAD3,MEF2A,ATP2B4,PPARA,PRKCA,ROCK1,NR4A3,CTDP1,HAND2
GO:0004151	MF	dihydroorotase activity	2	2	0.0169297	1	DHODH,CAD
GO:0090630	BP	activation of GTPase activity	112	29	0.0171159	1	AGAP2,AGAP1,EPHA2,AKT2,TBC1D9B,SIPA1L3,TBC1D2B,RAP1GAP2,TBC1D9,ARHGAP45,CORO1C,TBC1D22A,NGEF,ARHGEF26,TIAM2,SGSM3,ABR,TBC1D10C,TBC1D22B,RALGAPB,RALGAPA2,RAP1GAP,WNT5A,TBC1D17,GRTP1,MTSS2,TBCK,ARHGEF10,USP6NL,SGSM2
GO:0062012	BP	regulation of small molecule metabolic process	328	61	0.0174098	1	MIR675,PRMT3,BCKDK,ERLIN2,CLN3,COX11,CPT1A,CYP27B1,CLYBL,FLCN,ENO1,MTLN,AKT1,AKT2,FBP1,FOXK1,FGFR4,FMO1,SEC14L2,MTOR,LDLRAP1,GAPDHS,GCK,KAT2A,GNB3,GPD1,GPLD1,H19,GIT1,GSK3A,IGF1,IGF2,LDLR,PLIN5,NFKB1,NOS3,ATP2B4,PRKN,PRKAG2,LCMT1,PDK1,PDK2,WNT4,PPARA,PPARD,AVPR1A,PRKAA2,SDHAF3,RPTOR,TRIB3,BHMT,STAT3,STK11,TFF3,NR4A3,LONP2,MFSD2A,SLC4A4,MBTPS1,DCAF5,NCOR2,ABCG1,HDAC4,EPM2AIP1
GO:1904761	BP	negative regulation of myofibroblast differentiation	4	3	0.0174156	1	TSKU,PDCD4,RB1
GO:0140288	CC	GBAF complex	14	6	0.0175497	1	BICRA,ACTB,BCL7A,SMARCA2,SMARCA4,BRD9
GO:0120162	BP	positive regulation of cold-induced thermogenesis	98	24	0.0175738	1	OMA1,CPT2,DBH,DYNC1H1,EPAS1,ESRRG,LPIN1,ALPL,BSCL2,GNAS,GRB10,HSF1,IGF1R,ACHE,ZBTB7B,PRKAB1,PDGFC,PRDM16,SYK,CCR2,UCP2,ELOVL6,EHMT1,HDAC3
GO:0006109	BP	regulation of carbohydrate metabolic process	182	39	0.0181434	1	BCKDK,COX11,AP2A1,FLCN,AKT1,AKT2,FBP1,FOXK1,MTOR,GAPDHS,GCK,KAT2A,GNB3,GPD1,GPLD1,GIT1,GSK3A,GSK3B,IGF1,IGF2,NFKB1,PRKN,PRKAG2,LCMT1,PDK1,PDK2,ENPP1,POMC,PPARA,PPP1CA,SMPD3,PRKAA2,SDHAF3,RPTOR,STAT3,STK11,TFF3,PHLDA2,SLC4A4,HDAC4,EPM2AIP1
GO:0046974	MF	histone H3K9 methyltransferase activity	12	6	0.0182737	1	EHMT2,SETD5,PRDM9,PRDM16,EHMT1,SETDB2
GO:0086019	BP	cell-cell signaling involved in cardiac conduction	37	12	0.0183483	1	HCN4,KCNJ5,KCNQ1,PKP2,HCN2,SCN4B,SCN5A,TBX5,CACNA1C,CACNA1D,CASQ2,CACNA1G
GO:0098562	CC	cytoplasmic side of membrane	190	43	0.0186359	1	LILRB4,SPPL3,AP2A1,AP2A2,DLG1,EEF1A1,EEF1A2,GRAMD2A,AKT1,RASA3,FYN,LDLRAP1,HTRA2,GNAO1,GNAS,GNAZ,GNB1,GNB3,GNG5,CDIP1,IKBKB,RHOA,LCK,SAMD12,LYN,GNG13,RNF31,AJAP1,MAP2K2,THADA,RASAL3,SPTB,SYK,TGM3,TRAF3,NPHS2,CACNB4,ESYT3,PPP1R9B,SHANK3,CHMP7,MTSS2,CYTH1,EPM2AIP1,C2CD2L,OSBPL2
GO:0031667	BP	response to nutrient levels	474	87	0.018659	1	PLIN3,MYBBP1A,EHMT2,KPTN,SLC25A25,OMA1,COL1A1,COMT,CPT1A,CTSK,CYBA,CYP27B1,ACE,DNMT3A,ATN1,FLCN,AKT1,FBP1,FOXK1,SHANK2,CLEC16A,SZT2,MTOR,ALPL,KANK2,KAT2A,NDOR1,SLC39A5,GPX1,NENF,HMOX1,HSF1,IGF1R,IGFBP2,AQP3,INHBB,PDX1,ITGA2,LDLR,FADS1,MAX,MC4R,MGMT,MN1,ASS1,MTHFR,OPRM1,PRKAG2,PDK2,PENK,PIK3C3,ZFYVE1,PLEC,MBD3,PRKAG3,WNT4,POMC,PPARA,PPARD,AMBRA1,PRKAA2,PRKAB1,MAPK3,CYP26B1,RPTOR,ELAPOR1,BCHE,BCL2,…
GO:0006735	BP	NADH regeneration	16	7	0.0187403	1	ENO1,FOXK1,GCK,HK3,PFKL,PFKP,PGAM2
GO:0061621	BP	canonical glycolysis	16	7	0.0187403	1	ENO1,FOXK1,GCK,HK3,PFKL,PFKP,PGAM2
GO:0061718	BP	glucose catabolic process to pyruvate	16	7	0.0187403	1	ENO1,FOXK1,GCK,HK3,PFKL,PFKP,PGAM2
GO:0010756	BP	positive regulation of plasminogen activation	8	4	0.0188127	1	ENO1,MELTF,PLGRKT,CLEC3B
GO:0097320	BP	plasma membrane tubulation	20	8	0.019077	1	PACSIN2,WHAMM,DNM2,ASAP1,SNX9,ATP10A,MICALL1,WASL
GO:0090257	BP	regulation of muscle system process	252	50	0.0191808	1	ADA,HCN4,MYL9,GLRX3,CHGA,CHRM2,GATA5,DAPK3,DLG1,EDN1,ENO1,FOXP1,GSK3A,NR4A1,IGF1,ITGA2,JARID2,KCNQ1,RHOA,PVALEF,LMNA,SMAD3,MEF2A,MYL2,PPP1R12B,NOS3,ATP2A1,ATP2B4,PDE4D,PKP2,PRKAG3,PPARA,PRKCA,SELENON,MIR499A,ROCK1,SCN5A,TNNC1,TNNI2,CACNA1C,NR4A3,CALM2,SPX,CAMK2B,CAMK2G,CASQ1,CASQ2,CTDP1,GSTO1,HAND2,GTF2IRD1,HDAC4
GO:0101030	BP	tRNA-guanine transglycosylation	3	2	0.0194458	1	QTRT2,QNG1
GO:0046635	BP	positive regulation of alpha-beta T cell activation	71	18	0.0195632	1	ADA,LILRB4,NLRP3,HLA-DRA,ITPKB,RHOA,PNP,ZBTB7B,PRKCZ,NFKBIZ,RASAL3,SYK,TGFBR2,CCR2,ZBTB16,CARD11,RUNX3,CD86,CD81
GO:0045453	BP	bone resorption	64	17	0.0197513	1	CSF1R,CSK,CTSK,EXT1,LTBP3,MC4R,ACP5,PRKCA,GPR137,BGLAP,SYK,GPR137B,LRRK1,DCSTAMP,UBASH3B,TNFRSF11A,CD38
GO:0010923	BP	negative regulation of phosphatase activity	35	10	0.0198205	1	LPIN1,GSK3B,IKBKB,LGALS3,MGAT5,ROCK1,PPP1R1B,PPP1R9B,MASTL,PPP1R26
GO:0019220	BP	regulation of phosphate metabolic process	1352	230	0.0199188	1	MIR675,SH2B3,CDH5,TOM1L1,CTDSP2,TENM1,FLOT1,TRIB1,ADAR,TAB1,CAMKK2,LILRB4,EMILIN1,PTPRT,TIRAP,AGAP2,CLN3,SPPL3,HEXIM2,WDR81,MOB3A,CNTF,ANKRD54,COX11,DUSP19,CSF1,CSF1R,CSK,CSNK1D,PROM2,NEK10,DAB2IP,DAB1,DAXX,ACE,DLG1,DSCAM,DVL1,EDN1,EEF1A1,EEF1A2,EPHA2,SPRED2,MARK2,FLCN,ENO1,DMTN,AKT1,AKT2,FBP1,FECH,FGF3,FGFR4,PPM1E,PPP6R1,TNIK,SWAP70,LPIN1,FLT1,FLT3,CAMTA1,SMG6,PIK3R5,CORO1C,PLXNB2,FKBP8,ALK,MTOR…
GO:0031669	BP	cellular response to nutrient levels	228	46	0.0200977	1	PLIN3,MYBBP1A,EHMT2,KPTN,COL1A1,COMT,CTSK,CYP27B1,FLCN,CLEC16A,SZT2,MTOR,KANK2,NDOR1,SLC39A5,HMOX1,IGF1R,AQP3,INHBB,FADS1,MAX,MN1,PRKAG2,PDK2,PENK,PIK3C3,ZFYVE1,PRKAG3,WNT4,PPARA,AMBRA1,PRKAA2,PRKAB1,MAPK3,RPTOR,ELAPOR1,BCL2,RXRB,BGLAP,MAP1LC3B2,SREBF2,UCP2,USF1,WNT9B,SLC7A5,NUAK2,TSSK6,MFSD2A,TNFRSF11A
GO:0060541	BP	respiratory system development	211	47	0.0202848	1	ADA,KLF2,BASP1,TAB1,CRH,ACE,DLX5,EPAS1,EXT1,ALDH1A3,FOXA1,LIPA,LTBP3,ASS1,NFIB,NOS3,LEF1,SIX4,PPP1CA,CCDC40,FBXW7,PPP3R1,SMPD3,CHD7,MAPK3,MAP2K2,SELENON,PTK7,SFTPD,SIM2,SKI,TBX5,TCF21,TGFBR2,TP73,WNT5A,WNT7B,WNT11,ESRP2,CRISPLD2,STK40,LOXL3,DISP1,DLG5,HS6ST1,CELSR1,SLC23A1
GO:0006091	BP	generation of precursor metabolites and energy	493	79	0.0204062	1	PPIF,MYBBP1A,FDX2,MTFR2,SLC25A25,ACSM1,COX6B2,ADH1C,COX6A2,COX11,CYB561,CYBA,FLCN,ENO1,MTLN,AKT1,AKT2,FBP1,FOXK1,FDXR,FECH,ALDOA,AKR7A3,MTOR,GAA,GAPDHS,GCK,UQCRQ,NDOR1,GLDC,GPD1,GIT1,GSK3A,GSK3B,NOP53,HK3,IGF1,IGF2,PDX1,RHOA,MC4R,ASPH,NDUFB1,NDUFV1,NDUFS5,NDUFV2,ACO2,NDUFA13,PRKAG2,PDHA2,ENPP1,PFKL,PFKP,PGAM2,PLEC,PRKAG3,POMC,PPARA,PPARD,PPP1CA,AVPR1A,PRKAA2,RPTOR,PRDM16,BNIP3,STAT3,TALDO1,PHLDA2…
GO:0000178	CC	exosome (RNase complex)	19	6	0.0204989	1	DIS3L,DIS3L2,EXOSC9,EXOSC10,EXOSC4,GTPBP1
GO:0035189	CC	Rb-E2F complex	4	3	0.0205098	1	E2F1,E2F2,RB1
GO:0090231	BP	regulation of spindle checkpoint	21	7	0.0206425	1	ANAPC15,INCENP,LCMT1,CDK5RAP2,PCID2,XRCC3,MAD1L1
GO:0090266	BP	regulation of mitotic cell cycle spindle assembly checkpoint	21	7	0.0206425	1	ANAPC15,INCENP,LCMT1,CDK5RAP2,PCID2,XRCC3,MAD1L1
GO:1903504	BP	regulation of mitotic spindle checkpoint	21	7	0.0206425	1	ANAPC15,INCENP,LCMT1,CDK5RAP2,PCID2,XRCC3,MAD1L1
GO:1903599	BP	positive regulation of autophagy of mitochondrion	13	6	0.020827	1	CAMKK2,CERS1,HTT,PRKN,VPS13D,AMBRA1,BNIP3
GO:0051174	BP	regulation of phosphorus metabolic process	1353	230	0.0210082	1	MIR675,SH2B3,CDH5,TOM1L1,CTDSP2,TENM1,FLOT1,TRIB1,ADAR,TAB1,CAMKK2,LILRB4,EMILIN1,PTPRT,TIRAP,AGAP2,CLN3,SPPL3,HEXIM2,WDR81,MOB3A,CNTF,ANKRD54,COX11,DUSP19,CSF1,CSF1R,CSK,CSNK1D,PROM2,NEK10,DAB2IP,DAB1,DAXX,ACE,DLG1,DSCAM,DVL1,EDN1,EEF1A1,EEF1A2,EPHA2,SPRED2,MARK2,FLCN,ENO1,DMTN,AKT1,AKT2,FBP1,FECH,FGF3,FGFR4,PPM1E,PPP6R1,TNIK,SWAP70,LPIN1,FLT1,FLT3,CAMTA1,SMG6,PIK3R5,CORO1C,PLXNB2,FKBP8,ALK,MTOR…
GO:0005979	BP	regulation of glycogen biosynthetic process	30	9	0.0213216	1	AKT1,AKT2,GCK,GSK3A,GSK3B,IGF1,IGF2,ENPP1,PPP1CA,EPM2AIP1
GO:0010962	BP	regulation of glucan biosynthetic process	30	9	0.0213216	1	AKT1,AKT2,GCK,GSK3A,GSK3B,IGF1,IGF2,ENPP1,PPP1CA,EPM2AIP1
GO:0051279	BP	regulation of release of sequestered calcium ion into cytosol	82	20	0.0213557	1	CORO1A,CYBA,DHRS7C,HTT,LYN,PDE4D,PLCG1,LIME1,CHD7,JPH2,SELENON,JPH3,CACNA1C,CALM2,CAPN3,CASQ1,CASQ2,UBASH3B,CD19,GSTO1
GO:1900034	BP	regulation of cellular response to heat	17	7	0.0214158	1	CREBBP,MTOR,GSK3B,HSF1,MAPT,IER5,CD34
GO:0046338	BP	phosphatidylethanolamine catabolic process	4	3	0.021501	1	PLB1,PLA2G15,PLA2G6
GO:0001659	BP	temperature homeostasis	179	40	0.0221133	1	OMA1,CPT2,DBH,DYNC1H1,FLCN,EPAS1,ESRRG,ZNF423,LPIN1,ALPL,ACOT11,BSCL2,GNAS,GPX1,GRB10,HSF1,IGF1R,LNPEP,BMAL1,ACHE,NRDC,ZBTB7B,PRKAB1,PDGFC,ABHD6,RB1,PRDM16,STAT3,STK11,SYK,TLE3,TRPM2,CCR2,UCP2,TRPV1,WNT10B,ELOVL6,EHMT1,TNFRSF11A,HDAC3
GO:0014806	BP	smooth muscle hyperplasia	2	2	0.0221379	1	HMOX1,NOS3
GO:0035304	BP	regulation of protein dephosphorylation	88	22	0.0221387	1	CDH5,SPPL3,PPP6R1,SWAP70,CAMTA1,MTOR,CNEP1R1,NSMF,PPP1R16B,GSK3B,HTT,IKBKB,ITGA1,LGALS3,MGAT5,AMBRA1,ROCK1,YWHAB,CALM2,PPP1R1B,PPP1R9B,MASTL,PPP6R2
GO:0046850	BP	regulation of bone remodeling	49	14	0.0222111	1	CSF1R,CSK,LTBP3,MC4R,SUCO,PRKCA,GPR137,BGLAP,SYK,GPR137B,DCSTAMP,UBASH3B,TNFRSF11A,CD38
GO:0032273	BP	positive regulation of protein polymerization	88	23	0.0226361	1	TENM1,BAIAP2,DCTN1,DLG1,TOGARAM1,MTOR,LMOD1,GIT1,RHOA,MAPT,NUMA1,SNX9,EVL,TPPP3,PFN2,AMBRA1,CDK5RAP2,BAIAP2L1,CRACD,CLIP1,BAIAP2L2,NCK2,TTBK1,PSRC1,CDK5R1,PDE4DIP
GO:0036005	BP	response to macrophage colony-stimulating factor	17	6	0.0227368	1	CSF1,CSF1R,ALPL,MST1R,BGLAP,DCSTAMP
GO:0042482	BP	positive regulation of odontogenesis	5	3	0.0227694	1	CSF1,EDN1,CD34
GO:0014743	BP	regulation of muscle hypertrophy	72	17	0.0228181	1	GLRX3,GATA5,EDN1,FOXP1,GSK3A,IGF1,JARID2,LMNA,SMAD3,MEF2A,ATP2B4,PPARA,PRKCA,ROCK1,NR4A3,CTDP1,HAND2
GO:1903358	BP	regulation of Golgi organization	17	7	0.0228326	1	DNM2,MAPK3,MAP2K2,CAMSAP3,RBSN,ARMH3,PDE4DIP,USP6NL
GO:0031929	BP	TOR signaling	134	29	0.0233544	1	PDCD6,KPTN,FLCN,AKT1,CLEC16A,SZT2,SIK3,SH3BP4,MTOR,GSK3A,HTR6,CASTOR3P,BMAL1,WAC,LAMTOR1,PRKAA2,CCDC88A,GPR137,RPTOR,RPS6KA1,RPS6KB2,STK11,GPR137B,TSC2,NUAK2,TSSK6,AKT1S1,CARD11,KLHL22,HDAC3,TBCK,TELO2
GO:1903943	BP	regulation of hepatocyte apoptotic process	9	5	0.0234476	1	MIR675,ADAR,H19,IGF1R,PPARA,RB1,STK4
GO:0051306	BP	mitotic sister chromatid separation	61	15	0.023458	1	CENPF,DIS3L2,ANAPC15,NSMCE2,INCENP,ANAPC7,LCMT1,CDK5RAP2,PCID2,RB1,XRCC3,NUF2,MAD1L1,KLHL22,ESPL1
GO:0044829	BP	positive regulation by host of viral genome replication	9	4	0.0234582	1	TBC1D20,EEF1A1,PIK3C3,VAPA
GO:0019318	BP	hexose metabolic process	228	45	0.0235718	1	TSTD1,BCKDK,OMA1,COX11,CPT1A,SLC25A10,ENO1,AKT1,AKT2,FBP1,FOXK1,ALDOA,FUT2,FUT7,GAA,GALT,GAPDHS,GCK,KAT2A,GLB1,GNB3,GPD1,GPLD1,HECTD4,GSK3A,HK3,IGF1,IGF2,INPPL1,PDX1,KCNQ1,MAN2A2,PRKN,LCMT1,PDHA2,PDK1,PDK2,PFKL,PFKP,PGAM2,PPARA,PPARD,SDHAF3,STK11,TFF3,G6PC3,EPM2AIP1
GO:0061507	MF	2',3'-cyclic GMP-AMP binding	2	2	0.0235765	1	STING1,SLC19A1
GO:0140702	MF	cyclic GMP-AMP binding	2	2	0.0235765	1	STING1,SLC19A1
GO:1904019	BP	epithelial cell apoptotic process	139	29	0.0236377	1	MIR675,CDH5,ADAR,DAB2IP,DNMT3A,E2F1,E2F2,ANO6,PDCD4,H19,HMOX1,ICAM1,IGF1R,PDX1,KRT8,MIR24-1,LEF1,SERPINB13,PLCG1,PPARA,RB1,BCL2,NFKBIZ,ZFP36L1,STK4,TERT,TGFBR2,WNT11,ZFP36,NDNF,KRIT1,HAND2
GO:0032000	BP	positive regulation of fatty acid beta-oxidation	11	5	0.0236709	1	CPT1A,MTLN,AKT2,PLIN5,PPARA
GO:0097403	BP	cellular response to raffinose	2	2	0.0238614	1	FBP1,ZFP36L1
GO:1901545	BP	response to raffinose	2	2	0.0238614	1	FBP1,ZFP36L1
GO:1903525	BP	regulation of membrane tubulation	6	4	0.0239662	1	DNM2,ASAP1,ATP10A,WASL
GO:0032217	MF	riboflavin transmembrane transporter activity	6	3	0.0243901	1	SLC52A3,SLC52A1,ABCG2
GO:0032218	BP	riboflavin transport	6	3	0.0243901	1	SLC52A3,SLC52A1,ABCG2
GO:0001957	BP	intramembranous ossification	7	4	0.0244764	1	COL1A1,CTSK,GIT1,MN1
GO:0036072	BP	direct ossification	7	4	0.0244764	1	COL1A1,CTSK,GIT1,MN1
GO:0038065	BP	collagen-activated signaling pathway	16	7	0.0246278	1	COL1A1,COL4A2,ITGA11,ITGA2,SYK,DDR1,UBASH3B
GO:0005996	BP	monosaccharide metabolic process	256	50	0.0246317	1	TSTD1,UST,BCKDK,CHST14,OMA1,COX11,CPT1A,SLC25A10,ENO1,AKT1,AKT2,FBP1,FOXK1,ALDOA,FUT2,FUT7,GAA,GALT,GAPDHS,GCK,KAT2A,GLB1,GNB3,GPD1,GPLD1,HECTD4,GSK3A,HK3,IGF1,IGF2,INPPL1,PDX1,KCNQ1,MAN2A2,PRKN,LCMT1,PDHA2,PDK1,PDK2,PFKL,PFKP,PGAM2,PPARA,PPARD,FGGY,SDHAF3,STK11,TFF3,G6PC3,GSTO1,EPM2AIP1,SLC23A1
GO:0016406	MF	carnitine O-acyltransferase activity	6	3	0.0246354	1	CPT1C,CPT1A,CPT2
GO:0051011	MF	microtubule minus-end binding	13	6	0.0246515	1	TUBGCP3,TUBGCP2,CAMSAP1,NUMA1,NIN,CAMSAP3
GO:0001025	MF	RNA polymerase III general transcription initiation factor binding	4	3	0.0247621	1	ZBTB43,MTOR,RPTOR
GO:0005975	BP	carbohydrate metabolic process	591	103	0.0250188	1	TSTD1,UST,BCKDK,LANCL1,SLC35A1,CHST14,OMA1,NEU4,COX11,CPT1A,SLC25A10,YDJC,AP2A1,FLCN,ENO1,AKT1,AKT2,EXT1,FBP1,FOXK1,ALDOA,GANAB,HYAL4,MTOR,FUT2,FUT7,GAA,GALT,GAPDHS,GCK,KAT2A,B3GAT1,ST6GALNAC4,GLB1,GNB3,GPD1,GPLD1,HECTD4,HEXD,GIT1,GSK3A,GSK3B,HK3,IGF1,IGF2,INPP5A,INPP5B,INPPL1,PDX1,ITPK1,KCNQ1,LCT,MAN2A2,NFKB1,CHST11,PRKN,PRKAG2,LCMT1,PDHA2,PDK1,PDK2,ENPP1,PFKL,PFKP,PGAM2,PRKAG3,NANS,POMC,PPARA,P…
GO:1905354	CC	exoribonuclease complex	20	6	0.02511	1	DIS3L,DIS3L2,EXOSC9,EXOSC10,EXOSC4,GTPBP1
GO:0044406	BP	adhesion of symbiont to host	14	5	0.025152	1	LRRC15,ICAM1,INHBB,SFTPD,CD81
GO:0000389	BP	mRNA 3'-splice site recognition	6	3	0.0251798	1	ISY1,SF1,SF3A2
GO:0031329	BP	regulation of cellular catabolic process	820	139	0.0252537	1	TOM1,TRIM13,TRIB1,ZER1,CAMKK2,CERS1,GIPC1,TRAF3IP2,EHMT2,TLK2,TIRAP,OSBPL7,NT5C3B,CIRBP,CLN3,ZC3H18,DIS3L2,KLHL40,CPT1A,CSNK1D,CSNK2A1,SH3RF2,DAPK3,DFFA,DFFB,DXO,DVL1,E2F1,EEF1A1,EEF1A2,EIF4G2,FLCN,MTLN,AKT1,AKT2,FOXK1,CASC3,CPEB3,CNOT1,SAMD4A,TNRC6B,ATG2A,SCFD1,EXOC7,CLEC16A,CARHSP1,SH3BP4,FKBP8,ATP6V0D2,MTOR,ULK3,GAPDHS,HTRA2,GPD1,GPLD1,RUFY4,GSK3A,GSK3B,RMC1,NOP53,HTT,HMOX1,ZAR1,HSF1,STING1,ZC…
GO:0015350	MF	methotrexate transmembrane transporter activity	2	2	0.0253371	1	SLC46A1,SLC19A1
GO:0051958	BP	methotrexate transport	2	2	0.0253371	1	SLC46A1,SLC19A1
GO:0046638	BP	positive regulation of alpha-beta T cell differentiation	52	14	0.025503	1	ADA,LILRB4,NLRP3,HLA-DRA,ITPKB,RHOA,PNP,ZBTB7B,PRKCZ,NFKBIZ,SYK,TGFBR2,ZBTB16,RUNX3,CD86
GO:0140955	MF	histone H3K36 trimethyltransferase activity	4	3	0.0255435	1	SETD2,SETD5,PRDM9
GO:0090129	BP	positive regulation of synapse maturation	9	5	0.0257373	1	DAB2IP,ADGRL1,ANAPC2,NEUROD2,CAMK2B
GO:0051783	BP	regulation of nuclear division	145	29	0.0259925	1	TOM1L1,CENPF,TOM1L2,DAPK3,EDN1,CUL9,ANAPC15,NSMCE2,IGF1,IGF2,INCENP,ANAPC7,LCMT1,WNT4,SMPD3,CDK5RAP2,PCID2,PRDM9,RAD1,RB1,RPS6KA2,BMP7,WNT5A,XRCC3,NUF2,MAD1L1,CCDC8,KLHL22,KIF20B,ESPL1,CUL7
GO:0014874	BP	response to stimulus involved in regulation of muscle adaptation	13	5	0.0259991	1	PRKAG3,SELENON,SCN5A,CASQ1,HDAC4
GO:0030507	MF	spectrin binding	26	10	0.0260826	1	USH1C,DCTN2,USH1G,CAMSAP1,DYNC1I1,EPB41L2,DMTN,GNB3,ANK3,CAMSAP3
GO:0004740	MF	pyruvate dehydrogenase (acetyl-transferring) kinase activity	5	3	0.0261572	1	BCKDK,PDK1,PDK2
GO:0031295	BP	T cell costimulation	44	11	0.0265014	1	LILRB4,MAP3K8,CSK,EFNB2,AKT1,FYN,LCK,LYN,CARD11,CD86,CD81
GO:1902511	BP	negative regulation of apoptotic DNA fragmentation	3	2	0.0266222	1	DFFA,DFFB
GO:1990682	CC	CSF1-CSF1R complex	2	2	0.0267423	1	CSF1,CSF1R
GO:0031941	CC	filamentous actin	27	10	0.0269253	1	LDB3,CD2AP,PDLIM3,SMTNL2,SMTN,MYO18B,PDLIM4,PDLIM1,SPECC1,PDLIM7
GO:0014823	BP	response to activity	70	16	0.0269647	1	SLC25A25,COL4A2,CYBA,EDN1,ANGPT2,HSF1,ITGA2,PRKAG3,PPARD,PRKAA2,SELENON,BGLAP,STK11,UQCRC1,SLC7A5,CAPN3
GO:0097043	BP	histone H3-K56 acetylation	2	2	0.0270466	1	LEF1,PBXIP1
GO:1903944	BP	negative regulation of hepatocyte apoptotic process	6	4	0.0271458	1	ADAR,IGF1R,PPARA,RB1
GO:0032271	BP	regulation of protein polymerization	190	43	0.0273222	1	CDH5,TENM1,BAIAP2,TRIOBP,CORO1A,CAMSAP1,DCTN1,DLG1,DMTN,TOGARAM1,FLII,COTL1,DAAM2,MTOR,LMOD1,CLIP3,CYFIP2,GIT1,TMOD4,RHOA,STMN1,MAPT,NUMA1,SNX9,EVL,TPPP3,PFN2,SSH1,AMBRA1,CDK5RAP2,BAIAP2L1,CRACD,CAMSAP3,CLIP1,SPTB,TBCD,BAIAP2L2,CYRIA,CAPZB,NCK2,TTBK1,PSRC1,SSH2,CDK5R1,HIP1R,MYADM,PDE4DIP
GO:1904263	BP	positive regulation of TORC1 signaling	24	8	0.027386	1	FLCN,CLEC16A,SIK3,WAC,GPR137,GPR137B,KLHL22,TELO2
GO:0004864	MF	protein phosphatase inhibitor activity	44	12	0.0274731	1	PPP1R27,SH3RF2,PHACTR1,CABIN1,PPP1R14B,LGALS3,MGAT5,PPP1R10,PPP1R14C,PPP1R1B,PPP1R9B,PPP1R26
GO:0051059	MF	NF-kappaB binding	31	9	0.0276977	1	AKAP8,FAF1,GSK3B,HDAC1,PPARD,PSMA6,TAF4B,CDK5RAP3,HDAC3
GO:0051771	BP	negative regulation of nitric-oxide synthase biosynthetic process	4	2	0.0279851	1	EDN1,GSTP1
GO:0046631	BP	alpha-beta T cell activation	170	35	0.0280192	1	ADA,LILRB4,NLRP3,ZFPM1,MTOR,FUT7,FOXP1,HLA-DRA,ITPKB,RHOA,PNP,ZBTB7B,LEF1,PRKCZ,CRTAM,SH3RF1,WDFY4,BCL2,CDH26,SEMA4A,NFKBIZ,BCL11B,RASAL3,STAT3,SYK,TGFBR2,CCR2,ZBTB16,NDFIP1,CARD11,LOXL3,RUNX3,CBLB,RSAD2,CD86,CD81
GO:1905818	BP	regulation of chromosome separation	73	17	0.0284381	1	CENPF,CSNK2A1,ANAPC15,NSMCE2,INCENP,NUMA1,ANAPC7,LCMT1,CHFR,CDK5RAP2,PCID2,RB1,XRCC3,NUF2,MAD1L1,KLHL22,ESPL1,NCAPD2
GO:2000077	BP	negative regulation of type B pancreatic cell development	2	2	0.0286326	1	GSK3A,GSK3B
GO:0000839	CC	Hrd1p ubiquitin ligase ERAD-L complex	6	3	0.0292654	1	DERL2,SYVN1,DERL3
GO:0071229	BP	cellular response to acid chemical	89	21	0.0294023	1	KLF2,BAIAP2,COL1A1,CYBA,DNMT3A,CPEB3,SH3BP4,MTOR,FYN,NSMF,HSF1,CASTOR3P,AQP2,MIR342,ASS1,NTRK2,PLEC,LAMTOR1,AVPR1A,PDGFC,RPTOR,SLC7A5,CAPN2,KLHL22
GO:0010720	BP	positive regulation of cell development	431	87	0.0295748	1	ADA,CDH4,CDH5,PLXNC1,TRIB1,BAIAP2,LILRB4,NLRP3,ZNF488,SLC9B2,ZBTB46,CSF1,CUX1,DBN1,ACE,GSX2,DSCAM,E2F1,EGR2,CUX2,PLXNB2,MTOR,TIAM2,ANAPC2,HDAC1,HLA-DRA,HSF1,ITPKB,RHOA,LIMK1,LYN,MAG,MAPT,PNP,NRDC,NTRK2,ROR2,OPRM1,PAFAH1B1,ZBTB7B,LEF1,NIN,SRRT,SERPINE2,PLXNA2,PLXNB1,AMBRA1,PRKCA,PCID2,AXL,PRKCH,PRKCZ,MAP2K2,PARP6,GJC2,ZMIZ1,TBC1D24,PTPRD,RB1,BCL2,ACTB,BDNF,NFKBIZ,SMARCA2,SMARCA4,SOX10,ZFP36L1,STK1…
GO:1904028	BP	positive regulation of collagen fibril organization	4	3	0.0297144	1	EFEMP2,RB1,TNXB
GO:0045651	BP	positive regulation of macrophage differentiation	16	6	0.0299174	1	TRIB1,CSF1,HSF1,ROR2,PRKCA,RB1
GO:0019240	BP	citrulline biosynthetic process	5	3	0.0299661	1	ATP2B4,ALDH18A1,CAD
GO:1901706	BP	mesenchymal cell differentiation involved in bone development	2	2	0.0300969	1	RANBP3L,EXT1
GO:0001730	MF	2'-5'-oligoadenylate synthetase activity	3	2	0.0303106	1	OAS2,OAS3
GO:0061050	BP	regulation of cell growth involved in cardiac muscle cell development	21	6	0.0303188	1	EDN1,FOXP1,GSK3A,IGF1,PPARA,CTDP1
GO:0010965	BP	regulation of mitotic sister chromatid separation	58	14	0.0304219	1	CENPF,ANAPC15,NSMCE2,INCENP,ANAPC7,LCMT1,CDK5RAP2,PCID2,RB1,XRCC3,NUF2,MAD1L1,KLHL22,ESPL1
GO:0008172	MF	S-methyltransferase activity	9	4	0.0307637	1	INMT,DNMT3A,MGMT,BHMT
GO:0002039	MF	p53 binding	67	18	0.0308206	1	EHMT2,CREBBP,DAXX,ZNF385A,GSK3B,NOP53,HTT,HDAC1,CDKN2AIP,SMYD2,BLM,SMARCA4,STK11,TAF9,TP73,PTTG1IP,EHMT1,RNF34,USP10
GO:0140938	MF	histone H3 methyltransferase activity	40	13	0.0308587	1	CARM1,EHMT2,SETD1B,SETD2,JARID2,SETD5,SMYD2,PRDM9,PRDM16,NSD2,EHMT1,SETDB2,SETD1A
GO:0031331	BP	positive regulation of cellular catabolic process	448	80	0.0309215	1	TOM1,TRIM13,TRIB1,ZER1,CAMKK2,CERS1,NT5C3B,ZC3H18,DIS3L2,KLHL40,CPT1A,CSNK1D,SH3RF2,DXO,DVL1,FLCN,MTLN,AKT1,AKT2,CPEB3,CNOT1,SAMD4A,TNRC6B,ATG2A,SH3BP4,MTOR,GAPDHS,GPD1,GPLD1,RUFY4,GSK3A,GSK3B,NOP53,HTT,HMOX1,HSF1,STING1,ZC3H12D,SH3RF3,IGF1,DND1,MLH1,PLIN5,TRIM67,NRDC,PRKN,WAC,SNX9,PIP4K2A,TPCN1,EXOSC9,PPARA,RNF31,SAMD4B,VPS13D,FBXW7,AMBRA1,PRKAA2,CHFR,DCP1A,MAPK3,EIF4ENIF1,RPTOR,ELAPOR1,SH3RF1,T…
GO:0045912	BP	negative regulation of carbohydrate metabolic process	51	13	0.0309625	1	COX11,AP2A1,FLCN,FBP1,GCK,GIT1,GSK3A,GSK3B,PRKN,ENPP1,PPARA,SMPD3,STAT3,HDAC4
GO:0010614	BP	negative regulation of cardiac muscle hypertrophy	36	10	0.0311419	1	GLRX3,GATA5,FOXP1,GSK3A,JARID2,LMNA,SMAD3,ATP2B4,PPARA,CTDP1
GO:0035094	BP	response to nicotine	46	13	0.0312623	1	CHRNA4,EDN1,GPX1,HMOX1,IGF1R,PDX1,KCNQ1,NFKB1,PENK,PPARA,BCL2,SLC6A3,PPP1R9B
GO:0004679	MF	AMP-activated protein kinase activity	9	4	0.0312837	1	PRKAG2,PRKAG3,PRKAA2,PRKAB1
GO:0042117	BP	monocyte activation	13	5	0.031296	1	ADAM10,LILRB4,CSF1,FOXP1,DYSF
GO:0033689	BP	negative regulation of osteoblast proliferation	15	6	0.0315818	1	MIR675,SMAD3,MN1,NF2,PLXNB1,BCL2,TNN
GO:0072584	BP	caveolin-mediated endocytosis	11	5	0.0316047	1	PACSIN2,CLN3,PROM2,NEDD4L,MAPK3
GO:0060290	BP	transdifferentiation	7	4	0.0319465	1	PDX1,SMAD3,TERT,CD34
GO:0061620	BP	glycolytic process through glucose-6-phosphate	18	7	0.0320101	1	ENO1,FOXK1,GCK,HK3,PFKL,PFKP,PGAM2
GO:0043200	BP	response to amino acid	120	26	0.0320948	1	BAIAP2,COL1A1,CYBA,DNMT3A,EDN1,CPEB3,SH3BP4,MTOR,FYN,NSMF,HSF1,IGF1R,CASTOR3P,PDX1,RHOA,LYN,MIR342,ASS1,MTHFR,NTRK2,PIK3C3,LAMTOR1,PDGFC,RPTOR,BCL2,TAF9,SLC7A5,CAPN2,PPP1R9B,KLHL22
GO:0097038	CC	perinuclear endoplasmic reticulum	19	7	0.0321482	1	ADAM10,TRIM13,OSBPL7,CYBA,FYN,OSBPL3,MOGAT2,CAPN2
GO:0006801	BP	superoxide metabolic process	72	16	0.0323131	1	MIR675,NOXA1,CYBA,EDN1,FANCC,ALOX12,H19,GSTP1,ITGB2,NRROS,MIR27B,MAPT,NCF4,NOS3,DUOX2,ACP5,BMP7,SYK,IMMP2L,CBS,SH3PXD2A
GO:0043550	BP	regulation of lipid kinase activity	54	16	0.0323224	1	AGAP2,WDR81,DAB2IP,EEF1A2,FLT1,FLT3,PIK3R5,LYN,PIP4K2A,AMBRA1,RB1,RBL2,VAV2,DGKZ,CD19,CD81
GO:0032006	BP	regulation of TOR signaling	113	24	0.032474	1	PDCD6,KPTN,FLCN,CLEC16A,SZT2,SIK3,SH3BP4,GSK3A,HTR6,CASTOR3P,BMAL1,WAC,LAMTOR1,PRKAA2,GPR137,RPTOR,RPS6KA1,STK11,GPR137B,TSC2,NUAK2,TSSK6,AKT1S1,KLHL22,HDAC3,TBCK,TELO2
GO:0071248	BP	cellular response to metal ion	199	40	0.03251	1	PPIF,ADCY7,CPNE9,CYP11B1,DAXX,EDN1,DMTN,AKT1,FBP1,FOSB,SLC41A1,CPNE7,GPLD1,ANK3,GSK3A,HMOX1,MT1DP,HSF1,AQP2,INHBB,ITPKB,KCNH1,MEF2A,MMP9,NEUROD2,NPTX1,PRKN,SMPD3,PRKAA2,MAPK3,CPNE5,RYR3,SCN5A,BNIP3,SYT5,TRPM2,WNT5A,CAPN3,SYT15,CACNA1H,SYT8
GO:0045820	BP	negative regulation of glycolytic process	15	6	0.0326182	1	FLCN,FBP1,GIT1,PPARA,STAT3,HDAC4
GO:1902107	BP	positive regulation of leukocyte differentiation	183	38	0.0326541	1	ADA,TRIB1,LILRB4,NLRP3,SLC9B2,ZBTB46,CSF1,HLA-DRA,HSF1,ITPKB,RHOA,PNP,ROR2,ZBTB7B,LEF1,AMBRA1,PRKCA,PCID2,AXL,PRKCZ,ZMIZ1,RB1,ACTB,NFKBIZ,SMARCA2,SMARCA4,ZFP36L1,SYK,TGFBR2,WNT10B,ZBTB16,GPR68,DCSTAMP,ARID1A,RUNX3,TNFSF9,CD86,SOX13,TESPA1
GO:1903708	BP	positive regulation of hemopoiesis	183	38	0.0326541	1	ADA,TRIB1,LILRB4,NLRP3,SLC9B2,ZBTB46,CSF1,HLA-DRA,HSF1,ITPKB,RHOA,PNP,ROR2,ZBTB7B,LEF1,AMBRA1,PRKCA,PCID2,AXL,PRKCZ,ZMIZ1,RB1,ACTB,NFKBIZ,SMARCA2,SMARCA4,ZFP36L1,SYK,TGFBR2,WNT10B,ZBTB16,GPR68,DCSTAMP,ARID1A,RUNX3,TNFSF9,CD86,SOX13,TESPA1
GO:0031294	BP	lymphocyte costimulation	46	11	0.032783	1	LILRB4,MAP3K8,CSK,EFNB2,AKT1,FYN,LCK,LYN,CARD11,CD86,CD81
GO:0097534	BP	lymphoid lineage cell migration	2	2	0.0328245	1	BCL11B,FOXN1
GO:0097535	BP	lymphoid lineage cell migration into thymus	2	2	0.0328245	1	BCL11B,FOXN1
GO:0018009	BP	N-terminal peptidyl-L-cysteine N-palmitoylation	2	2	0.0329127	1	HHAT,MAP6D1
GO:0006002	BP	fructose 6-phosphate metabolic process	11	5	0.0329766	1	FBP1,HK3,PFKL,PFKP,TALDO1
GO:0071659	BP	negative regulation of IP-10 production	4	2	0.0330119	1	LILRB4,OAS3
GO:0051885	BP	positive regulation of timing of anagen	2	2	0.0330583	1	WNT5A,WNT10B
GO:0071914	CC	prominosome	2	2	0.033107	1	PROM2,PROM1
GO:0019902	MF	phosphatase binding	187	42	0.033118	1	CDH5,CTSC,LILRB4,PTPRT,RCAN3,PPP1R27,CSF1R,CSK,DAB2IP,SH3RF2,DLG1,PPP6R1,MYO16,CARHSP1,KAT2A,ITGA1,KCNQ1,CLEC12B,LCK,LGALS3,SMAD3,MAPT,NFATC2,ATP2B4,ANAPC7,PPARA,PPP1CA,PPP3R1,AMBRA1,MAPK3,BCL2,SLC6A3,STAT3,SYK,TRAF3,TSC2,PVRIG,PPP1R9B,MASTL,PDLIM4,MTMR4,DZIP3,PPP6R2,MVP
GO:1903578	BP	regulation of ATP metabolic process	72	17	0.0333441	1	MIR675,FLCN,ENO1,FBP1,MTOR,GAPDHS,GCK,GPD1,H19,GIT1,IGF1,PRKAG2,PPARA,PRKAA2,RPTOR,STAT3,SLC4A4,HDAC4
GO:0004630	MF	phospholipase D activity	5	3	0.0334929	1	GPLD1,HMOX1,PLD1
GO:0010793	BP	regulation of mRNA export from nucleus	5	3	0.0334985	1	AKAP8L,SETD2,NSUN2
GO:0097110	MF	scaffold protein binding	66	19	0.0338834	1	BAIAP2,ADCY5,CIT,FYN,IKBKB,KCNQ1,KRT8,LYN,NOS3,ATP2B4,SHANK1,PDE4D,MAP2K2,SCN5A,SYK,NCK2,SHANK3,CACNA1H,CACNA1G
GO:0000466	BP	maturation of 5.8S rRNA from tricistronic rRNA transcript (SSU-rRNA, 5.8S rRNA, LSU-rRNA)	25	7	0.0340169	1	RCL1,ERI2,PES1,ABT1,EXOSC9,EXOSC10,KRI1,NOP14
GO:0007088	BP	regulation of mitotic nuclear division	117	24	0.0341465	1	TOM1L1,CENPF,TOM1L2,DAPK3,EDN1,CUL9,ANAPC15,NSMCE2,IGF1,IGF2,INCENP,ANAPC7,LCMT1,SMPD3,CDK5RAP2,PCID2,RB1,BMP7,XRCC3,NUF2,MAD1L1,CCDC8,KLHL22,KIF20B,ESPL1,CUL7
GO:0018210	BP	peptidyl-threonine modification	119	29	0.0341705	1	GALNT6,CLK1,CSNK2A1,SPRED2,MARK2,DMTN,AKT1,MTOR,GALNT2,TSSK4,EOGT,GSK3A,GSK3B,SBK1,PRKAG2,PRKCA,RPTOR,BCL2,ROCK1,BMP7,STK11,TGFBR2,WNT5A,CAD,CALM2,TTBK1,DYRK4,CDK5R1,DYRK1B,CDC42BPB
GO:1901988	BP	negative regulation of cell cycle phase transition	274	49	0.0342031	1	CTDSP2,CDK2AP2,CENPF,TOPBP1,FOXN3,TPRA1,NACC2,SDE2,DLG1,DNA2,E2F1,MYO16,ANAPC15,KANK2,NOP53,APBB1,INCENP,MIR193A,MRNIP,WAC,LCMT1,DTL,MAP3K20,PML,NSUN2,PPP1R10,CHFR,CDK5RAP2,PCID2,GJC2,CAMSAP3,RAD1,RAD17,RB1,RBL2,BCL2,BLM,ZFP36L1,XPC,XRCC3,CACNB4,RNASEH2B,FBXO31,JADE1,TTI2,CDK5RAP3,CDC45,CASP2,NUF2,MAD1L1,CUL4A,KLHL22,TELO2
GO:0015712	BP	hexose phosphate transport	6	3	0.0343411	1	SLC37A2,SLC37A1,G6PC3
GO:0015760	BP	glucose-6-phosphate transport	6	3	0.0343411	1	SLC37A2,SLC37A1,G6PC3
GO:0051257	BP	meiotic spindle midzone assembly	2	2	0.0346045	1	INCENP,MLH1
GO:0034638	BP	phosphatidylcholine catabolic process	16	6	0.0346959	1	PLB1,PLA2G15,LDLR,LIPC,PNLIPRP2,PLA2G6
GO:0050775	BP	positive regulation of dendrite morphogenesis	36	12	0.034891	1	BAIAP2,CUX1,DBN1,CUX2,ANAPC2,PAFAH1B1,PARP6,TBC1D24,PTPRD,LRP8,FBXO31,CAMK2B,CUL7
GO:0010948	BP	negative regulation of cell cycle process	316	56	0.0350917	1	TOM1L1,CTDSP2,CDK2AP2,CENPF,TOPBP1,FOXN3,TPRA1,NACC2,TOM1L2,DAB2IP,SDE2,DLG1,DNA2,E2F1,MYO16,ANAPC15,KANK2,KAT2A,NOP53,APBB1,INCENP,KIF25,MIR193A,MRNIP,WAC,LCMT1,DTL,MAP3K20,PML,NSUN2,PPP1R10,CHFR,CDK5RAP2,PCID2,GJC2,CAMSAP3,RAD1,RAD17,RB1,RBL2,BCL2,RPS6KA2,BLM,BMP7,ZFP36L1,XPC,XRCC3,CACNB4,RNASEH2B,FBXO31,JADE1,TTI2,CDK5RAP3,CDC45,CASP2,NUF2,MAD1L1,CUL4A,KLHL22,ESPL1,TELO2
GO:0014848	BP	urinary tract smooth muscle contraction	10	5	0.0352137	1	P2RX2,KCNMA1,ATP2B4,TRPV1,PLA2G6
GO:0002019	BP	regulation of renal output by angiotensin	3	2	0.0355012	1	CYBA,ACE
GO:0046849	BP	bone remodeling	88	21	0.0360044	1	CSF1R,CSK,CTSK,EPHA2,EXT1,LTBP3,MC4R,SUCO,ACP5,PRKCA,GPR137,BGLAP,SYK,GPR137B,LRRK1,DCSTAMP,GDF5,UBASH3B,TNFRSF11A,CD38,RASSF2
GO:0086010	BP	membrane depolarization during action potential	25	9	0.0363309	1	HCN4,ANK3,HCN2,SCN4B,SCN5A,CACNA1C,CACNA1D,SLMAP,CACNA1G
GO:0046813	BP	receptor-mediated virion attachment to host cell	6	3	0.0363813	1	LRRC15,ICAM1,CD81
GO:0005011	MF	macrophage colony-stimulating factor receptor activity	2	2	0.0366052	1	CSF1R,MST1R
GO:0044205	BP	'de novo' UMP biosynthetic process	3	2	0.0367398	1	DHODH,CAD
GO:0016311	BP	dephosphorylation	340	67	0.0368654	1	CDH5,PTPRU,CTDSP2,PTPRT,PTP4A3,SPPL3,PPM1M,DUSP19,PPM1L,FBP1,PPM1E,PPP6R1,SWAP70,LPIN1,CAMTA1,SMG6,MTOR,ALPL,ALPP,CNEP1R1,PTPN23,NSMF,PPP1R16B,GPLD1,GSK3B,HTT,IKBKB,INPP5A,INPP5B,INPPL1,ITGA1,ITGA2,LGALS3,SMAD3,MGAT5,ACP5,SSH1,PPP1CA,PPP2R5C,PPP3R1,AMBRA1,PTPRA,PTPRD,PTPRM,PTPRN2,BCL2,ROCK1,BGLAP,LHPP,TNS3,STK11,YWHAB,CDK5RAP3,CALM2,HDHD2,PPP1R1B,PPP1R9B,PTPN5,MASTL,UBASH3B,SSH2,SYNJ2,MTMR4,CTDP1…
GO:0090160	BP	Golgi to lysosome transport	12	5	0.0369633	1	CLN3,ASB15,GAK,LAMP1,RBSN
GO:0005222	MF	intracellular cAMP-activated cation channel activity	9	4	0.0371355	1	HCN4,CNGB1,CNGA1,HCN2
GO:1905438	BP	non-canonical Wnt signaling pathway involved in midbrain dopaminergic neuron differentiation	2	2	0.0374395	1	WNT5A,WNT9B
GO:0030388	BP	fructose 1,6-bisphosphate metabolic process	10	4	0.0374641	1	FBP1,ALDOA,PFKL,PFKP
GO:1903526	BP	negative regulation of membrane tubulation	2	2	0.0376343	1	DNM2,WASL
GO:0046632	BP	alpha-beta T cell differentiation	119	26	0.0377823	1	ADA,LILRB4,NLRP3,ZFPM1,MTOR,FUT7,FOXP1,HLA-DRA,ITPKB,RHOA,PNP,ZBTB7B,LEF1,PRKCZ,SH3RF1,BCL2,SEMA4A,NFKBIZ,BCL11B,STAT3,SYK,TGFBR2,ZBTB16,LOXL3,RUNX3,RSAD2,CD86
GO:0051304	BP	chromosome separation	79	18	0.0379044	1	CENPF,DIS3L2,CSNK2A1,ANAPC15,NSMCE2,INCENP,NUMA1,ANAPC7,LCMT1,CHFR,CDK5RAP2,PCID2,RB1,XRCC3,NUF2,MAD1L1,KLHL22,ESPL1,NCAPD2
GO:1990026	CC	hippocampal mossy fiber expansion	2	2	0.0380116	1	TNN,MICAL1
GO:0070315	BP	G1 to G0 transition involved in cell differentiation	6	3	0.0380566	1	SLC39A5,CAPN3,CDK5R1
GO:1901976	BP	regulation of cell cycle checkpoint	47	12	0.0380701	1	ANAPC15,INCENP,LCMT1,MAP3K20,PPP1R10,CDK5RAP2,PCID2,XRCC3,RNASEH2B,TTI2,MAD1L1,CUL4A,TELO2
GO:1902903	BP	regulation of supramolecular fiber organization	372	75	0.0380723	1	CDH5,SORBS3,TENM1,BAIAP2,TRIOBP,CIT,EMILIN1,CORO1A,RHPN1,ARAP1,WHAMM,CRYAB,CAMSAP1,DAPK3,DCTN1,AEBP1,DLG1,EDN1,DMTN,PPM1E,SWAP70,TOGARAM1,FLII,COTL1,DAAM2,TMEFF2,MTOR,LMOD1,CLIP3,CYFIP2,GPX1,GIT1,TMOD4,EFEMP2,RHOA,STMN1,LDLR,LIMK1,SMAD3,MAPT,NF2,NUMA1,PRKN,SHANK1,WASHC3,SNX9,EVL,PFDN4,PFN2,WNT4,SSH1,ARHGEF10L,CCDC88A,CDK5RAP2,BAIAP2L1,CRACD,CAMSAP3,RB1,RNH1,ROCK1,CLIP1,SPTB,TBCD,TNXB,WNT11,MAP6D1…
GO:0045583	BP	regulation of cytotoxic T cell differentiation	3	2	0.038113	1	LILRB4,TNFSF9
GO:0060031	BP	mediolateral intercalation	2	2	0.0384717	1	WNT5A,WNT11
GO:0060775	BP	planar cell polarity pathway involved in gastrula mediolateral intercalation	2	2	0.0384717	1	WNT5A,WNT11
GO:1904845	BP	cellular response to L-glutamine	3	2	0.0385055	1	CYBA,HSF1
GO:1900542	BP	regulation of purine nucleotide metabolic process	90	20	0.0385765	1	MIR675,FLCN,ENO1,FBP1,MTOR,GAPDHS,GCK,GPD1,H19,GIT1,IGF1,NOS3,PRKAG2,PDK1,PDK2,PPARA,PRKAA2,RPTOR,STAT3,SLC4A4,HDAC4
GO:0051258	BP	protein polymerization	275	57	0.0385888	1	CDH5,TENM1,TUBGCP3,BAIAP2,TUBGCP2,TRIOBP,CORO1A,CSNK1D,CAMSAP1,DCTN1,DLG1,DMTN,TOGARAM1,FLII,COTL1,DAAM2,MTOR,LMOD1,CLIP3,CYFIP2,CCDC57,GIT1,TMOD4,CATIP,RHOA,STMN1,MAPT,NUMA1,PRKN,WASHC3,NIN,SNX9,EVL,TPPP3,PFN2,SSH1,AMBRA1,CDK5RAP2,BAIAP2L1,CRACD,CAMSAP3,CLIP1,INF2,SPTB,TBCD,VTN,BAIAP2L2,CYRIA,CAPZB,CASQ1,NCK2,CASQ2,TTBK1,PSRC1,GAS7,SSH2,CDK5R1,WASL,HIP1R,MYADM,PDE4DIP
GO:0045834	BP	positive regulation of lipid metabolic process	151	32	0.0388256	1	AGAP2,CPT1A,EEF1A2,MTLN,AKT1,AKT2,FLT1,FLT3,MTOR,CNEP1R1,LDLRAP1,GPLD1,IGF1R,LDLR,LYN,PLIN5,WNT4,PPARA,PPARD,AVPR1A,AMBRA1,ABHD6,RPTOR,VAV2,NR4A3,CAPN2,PLA2G6,MFSD2A,DGKZ,CD19,ABCG1,CD81
GO:0061196	BP	fungiform papilla development	6	3	0.0390122	1	HDAC1,SIX4,WNT10B
GO:0051081	BP	nuclear membrane disassembly	10	5	0.0391381	1	DCTN1,LPIN1,AKAP8L,PAFAH1B1,PRKCA
GO:1902525	BP	regulation of protein monoubiquitination	6	3	0.0393428	1	PDCD6,PEF1,WDR48,FANCM
GO:0016213	MF	linoleoyl-CoA desaturase activity	2	2	0.0393837	1	FADS1,FADS2
GO:0035701	BP	hematopoietic stem cell migration	8	4	0.0398135	1	EXT1,GPLD1,BCL11B,CCR2
GO:0042297	BP	vocal learning	6	4	0.0398204	1	CNTNAP2,HTT,SHANK3,NRXN2
GO:0098596	BP	imitative learning	6	4	0.0398204	1	CNTNAP2,HTT,SHANK3,NRXN2
GO:0061615	BP	glycolytic process through fructose-6-phosphate	19	7	0.039872	1	ENO1,FOXK1,GCK,HK3,PFKL,PFKP,PGAM2
GO:0010637	BP	negative regulation of mitochondrial fusion	8	4	0.0400027	1	OMA1,PRKN,ADCK1,BNIP3
GO:0042249	BP	establishment of planar polarity of embryonic epithelium	16	6	0.0401234	1	DVL1,PAFAH1B1,PTK7,GRHL3,WNT5A,CELSR1
GO:2000707	BP	positive regulation of dense core granule biogenesis	2	2	0.0401514	1	CHGA,PRKCA
GO:0035091	MF	phosphatidylinositol binding	275	59	0.0402438	1	TOM1L1,TOM1,STAM2,IQGAP2,RAB35,ADAP1,NISCH,NLRP3,TIRAP,ARAP1,PIGU,TOM1L2,DAB2IP,GRAMD2A,AKT1,ATG2A,FLII,EXOC7,PITPNB,GAP43,LDLRAP1,SDCBP2,GSDMA,RUFY4,SNX8,KCNH1,KCNQ1,SNX19,MAPT,NCF4,NUMA1,ASAP1,SNX9,PFN2,PITPNA,ZFYVE1,PLD1,TPCN1,KIF16B,CCDC88A,JPH2,PITPNM2,PHF12,DENND1A,ARHGAP9,SNX1,SYT5,PHLDA2,TRPV1,GSDMD,RNF34,ESYT3,OBSCN,KRIT1,HIP1R,SNX29,MTSS2,RCSD1,SH3PXD2A,C2CD2L,OSBPL2
GO:0006157	BP	deoxyadenosine catabolic process	3	2	0.0403921	1	ADA,PNP
GO:0046090	BP	deoxyadenosine metabolic process	3	2	0.0403921	1	ADA,PNP
GO:1901991	BP	negative regulation of mitotic cell cycle phase transition	194	36	0.0404741	1	CTDSP2,CDK2AP2,CENPF,TOPBP1,FOXN3,TPRA1,NACC2,SDE2,DLG1,MYO16,ANAPC15,KANK2,NOP53,INCENP,MIR193A,MRNIP,WAC,LCMT1,DTL,PML,CHFR,CDK5RAP2,PCID2,GJC2,RAD17,RB1,RBL2,BCL2,BLM,ZFP36L1,XRCC3,CACNB4,FBXO31,JADE1,CDK5RAP3,CASP2,NUF2,MAD1L1,KLHL22
GO:0047696	MF	beta-adrenergic receptor kinase activity	4	3	0.0406497	1	GRK3,GRK5,GRK6
GO:0009894	BP	regulation of catabolic process	1021	169	0.0407097	1	TOM1,TRIM13,TRIB1,ZER1,CAMKK2,CERS1,GIPC1,TRAF3IP2,EHMT2,TLK2,FAF1,TIRAP,OSBPL7,NT5C3B,CIRBP,AGAP2,CLN3,ZC3H18,DIS3L2,KLHL40,CPT1A,CSNK1D,CSNK2A1,DAB2IP,SH3RF2,DAPK3,DFFA,DFFB,DXO,DVL1,E2F1,EEF1A1,EEF1A2,EIF4G2,FLCN,MTLN,AKT1,AKT2,FBP1,FOXK1,CASC3,CPEB3,CNOT1,SAMD4A,TNRC6B,ATG2A,SCFD1,EXOC7,CLEC16A,CARHSP1,SH3BP4,FKBP8,ALK,ATP6V0D2,MTOR,FYN,ULK3,GAPDHS,GCK,BSCL2,SGSM3,HTRA2,GPD1,GPLD1,RUFY4,GPX1,…
GO:0001537	MF	N-acetylgalactosamine 4-O-sulfotransferase activity	5	3	0.0407326	1	CHST14,CHST11,CHST8
GO:0015131	MF	oxaloacetate transmembrane transporter activity	3	2	0.0407778	1	SLC25A10,UCP2
GO:0015140	MF	malate transmembrane transporter activity	3	2	0.0407778	1	SLC25A10,UCP2
GO:0015743	BP	malate transport	3	2	0.0407778	1	SLC25A10,UCP2
GO:0071423	BP	malate transmembrane transport	3	2	0.0407778	1	SLC25A10,UCP2
GO:0014824	BP	artery smooth muscle contraction	10	4	0.0408343	1	EDN1,SCNN1B,GRIP2,CD38
GO:0010564	BP	regulation of cell cycle process	744	122	0.0409384	1	TOM1L1,CTDSP2,CDK6,CDK2AP2,MYBBP1A,CENPF,GIPC1,ENTR1,TOPBP1,CIT,FOXN3,CDCA5,TPRA1,NACC2,CSNK2A1,TOM1L2,NEK10,DAB2IP,DAPK3,SDE2,DCTN1,DLG1,DNA2,DYNC1H1,E2F1,EDN1,FLCN,AKT1,MYO16,CUL9,ANAPC15,KANK2,SENP6,ANKRD17,KAT2A,NSMCE2,GIT1,SETD2,ANAPC2,NOP53,APBB1,IGF1,IGF1R,IGF2,INCENP,KIF25,RHOA,MIR193A,MN1,NUMA1,ATP2B4,MRNIP,WAC,ANAPC7,LCMT1,DTL,MAP3K20,PIK3C3,PML,WNT4,NSUN2,PPP1R10,NAT10,FBXW7,SMPD3,AMBR…
GO:1904582	BP	positive regulation of intracellular mRNA localization	3	2	0.0409869	1	ZFP36L1,ZFP36
GO:0002094	MF	polyprenyltransferase activity	3	2	0.0413953	1	UBIAD1,DHDDS
GO:0072201	BP	negative regulation of mesenchymal cell proliferation	7	4	0.0414026	1	LMNA,NFIB,WNT5A,WNT11
GO:0032527	BP	protein exit from endoplasmic reticulum	46	11	0.0414361	1	TMEM30B,UBAC2,DERL2,AUP1,TMEM30A,UBE2G2,RHBDD1,SYVN1,DERL3,EDEM1,CD81,TECPR2
GO:0006140	BP	regulation of nucleotide metabolic process	91	20	0.0414506	1	MIR675,FLCN,ENO1,FBP1,MTOR,GAPDHS,GCK,GPD1,H19,GIT1,IGF1,NOS3,PRKAG2,PDK1,PDK2,PPARA,PRKAA2,RPTOR,STAT3,SLC4A4,HDAC4
GO:0005184	MF	neuropeptide hormone activity	29	6	0.0415174	1	CRH,PENK,CALCB,SPX,NPFF,CCK
GO:0016052	BP	carbohydrate catabolic process	161	32	0.0415427	1	NEU4,FLCN,ENO1,FBP1,FOXK1,ALDOA,MTOR,FUT2,FUT7,GAA,GALT,GAPDHS,GCK,GLB1,GPD1,GIT1,GSK3A,HK3,IGF1,LCT,PRKAG2,PFKL,PFKP,PGAM2,PRKAG3,PPARA,PPP1CA,PRKAA2,RPTOR,STAT3,UCP2,SLC4A4,HDAC4
GO:0005985	BP	sucrose metabolic process	3	2	0.0418866	1	FBP1,GAA
GO:0014873	BP	response to muscle activity involved in regulation of muscle adaptation	4	2	0.0418892	1	PRKAG3,SELENON
GO:0030017	CC	sarcomere	213	44	0.0419307	1	MYL9,GLRX3,LDB3,ADPRHL1,KLHL40,CRYAB,ENO1,ALDOA,FLNB,FLNC,SYNE2,CORO1C,LMOD1,PDLIM3,ANK3,TMOD4,KCNE1,KRT8,PVALEF,MYL2,PPP1R12B,ATP2B4,PLEC,PSMA6,JPH2,RYR3,SCN5A,DST,STK11,ACTC1,TNNC1,TNNI2,TPM3,CACNA1C,CACNA1D,CALM2,CAPN3,CAPZB,OBSCN,CASQ2,MYO18B,PDLIM4,PDLIM1,STYXL2,PDLIM7
GO:0010508	BP	positive regulation of autophagy	145	29	0.0420584	1	TOM1,TRIM13,CAMKK2,CERS1,FLCN,ATG2A,SH3BP4,RUFY4,GSK3A,GSK3B,HTT,HMOX1,STING1,PRKN,WAC,PIP4K2A,TPCN1,RNF31,VPS13D,AMBRA1,PRKAA2,MAPK3,ELAPOR1,SCOC,ROCK1,BNIP3,STK11,TSC2,FYCO1,TRIM8,ATG13
GO:0030974	BP	thiamine pyrophosphate transmembrane transport	2	2	0.0420761	1	SLC25A19,SLC44A4
GO:0090422	MF	thiamine pyrophosphate transmembrane transporter activity	2	2	0.0420761	1	SLC25A19,SLC44A4
GO:0033017	CC	sarcoplasmic reticulum membrane	41	12	0.0421631	1	DHRS7C,SYNE2,ASPH,ATP2A1,ATP2A3,JPH2,JPH3,RYR3,CAMK2B,CAMK2G,CASQ1,CASQ2
GO:0009193	BP	pyrimidine ribonucleoside diphosphate metabolic process	7	3	0.0422772	1	DHODH,CAD,ENTPD4
GO:0046048	BP	UDP metabolic process	7	3	0.0422772	1	DHODH,CAD,ENTPD4
GO:0042635	BP	positive regulation of hair cycle	2	2	0.0423559	1	TSKU,TERT
GO:0010921	BP	regulation of phosphatase activity	82	19	0.0423694	1	PPP6R1,LPIN1,MTOR,GPLD1,GSK3B,HTT,IKBKB,ITGA1,ITGA2,LGALS3,SMAD3,MGAT5,ROCK1,CDK5RAP3,CALM2,PPP1R1B,PPP1R9B,MASTL,PPP6R2,PPP1R26
GO:0010038	BP	response to metal ion	365	68	0.0426398	1	PDCD6,PPIF,GPHN,ADCY7,AANAT,CPNE9,CYP11B1,DAXX,DNMT3A,EDN1,DMTN,AKT1,FBP1,FOSB,SLC41A1,CPNE7,GPLD1,ANK3,GSK3A,GSS,ANXA11,HMOX1,MT1DP,HSF1,IGFBP2,AQP2,AQP3,INHBB,PDX1,ITPKB,KCNH1,KCNMA1,LCAT,MAPT,MEF2A,MMP9,ASS1,NEUROD2,NPTX1,PRKN,PENK,PGAM2,ATP7B,PPP1CA,PEF1,SMPD3,PRKAA2,MAPK3,CPNE5,BCL2,RYR3,BGLAP,SCN5A,SLC6A3,BNIP3,BSG,SYT5,TERT,TNNC1,TRPM2,WNT5A,SLC30A1,CALM2,CAPN3,SYT15,CASQ2,CACNA1H,CACNA1G,…
GO:0014741	BP	negative regulation of muscle hypertrophy	38	10	0.042755	1	GLRX3,GATA5,FOXP1,GSK3A,JARID2,LMNA,SMAD3,ATP2B4,PPARA,CTDP1
GO:0005228	MF	intracellular sodium activated potassium channel activity	2	2	0.0430067	1	KCNT2,KCNT1
GO:0061519	BP	macrophage homeostasis	3	2	0.0430779	1	CSF1,LIPA
GO:0071277	BP	cellular response to calcium ion	87	21	0.0431569	1	PPIF,CPNE9,EDN1,DMTN,FOSB,CPNE7,GPLD1,INHBB,ITPKB,KCNH1,MEF2A,NEUROD2,PRKAA2,CPNE5,RYR3,SCN5A,SYT5,TRPM2,WNT5A,CAPN3,SYT15,SYT8
GO:0043236	MF	laminin binding	28	9	0.0431624	1	LRRC15,ECM1,GPC1,ITGA2,LGALS3,ACHE,NID1,PLEKHA2,TINAGL1
GO:0016740	MF	transferase activity	2212	358	0.0431733	1	TSTD1,UBA2,UST,PRMT3,TRIM13,CDK6,AK6,GPHN,BCKDK,LANCL1,CARM1,HTATIP2,TRIM3,CAMKK2,CERS1,TRAF3IP2,SRCAP,EHMT2,TLK2,CIT,INMT,GALNT6,MGAT4B,CHST14,LMTK3,ESCO1,RNF166,ACSM1,IP6K3,CLK1,CLK3,LARGE2,CPT1C,COMT,MAP3K8,SETD9,UBE2QL1,CPT1A,CPT2,TMEM68,CREBBP,UBE2F,CSF1R,GLT1D1,CSK,FBXL14,CSNK1D,CSNK2A1,RNF151,B3GNTL1,AANAT,XXYLT1,NEK10,TRMT44,SH3RF2,GRK3,DAPK3,MARCHF10,RNF168,DCLK2,CLYBL,POLR3H,DLG1,DNMT3A…
GO:0042554	BP	superoxide anion generation	43	10	0.0433692	1	NOXA1,CYBA,EDN1,ALOX12,GSTP1,ITGB2,MAPT,NCF4,DUOX2,ACP5,SYK,SH3PXD2A
GO:0022402	BP	cell cycle process	1283	207	0.043529	1	TOM1L1,USH1C,CTDSP2,CDK6,CDK2AP2,AKAP8,SYCP2,TUBGCP3,MYBBP1A,DCTN2,TACC2,CENPF,GIPC1,SEPTIN9,ENTR1,TUBGCP2,EHMT2,TLK2,RAB35,TOPBP1,CIT,FOXN3,CDCA5,ESCO1,CNTROB,ARAP1,DIS3L2,TPRA1,NACC2,CSNK1D,CSNK2A1,TOM1L2,HORMAD2,SGO2,NEK10,DAB2IP,CYP27B1,DAPK3,SDE2,DCTN1,DLG1,DNA2,DYNC1H1,DNM2,E2F1,E2F2,EDN1,FLCN,AKT1,SKA3,FOXJ3,MYO16,CUL9,LPIN1,SEPTIN8,FBXL7,EXOC7,ZNF324,ANAPC15,KANK2,C2CD3,SENP6,ANKRD17,CCDC…
GO:0019722	BP	calcium-mediated signaling	186	38	0.0440753	1	ADA,CAMKK2,RCAN3,SPPL3,SLC24A4,EDN1,DMTN,ADGRL1,P2RX2,CAMTA1,MTOR,GRIN2D,GSK3B,HTT,IGF1,TBC1D10C,MAPT,NEUROD2,NFATC1,NFATC2,NFATC3,ATP2B4,P2RY11,PDK2,PLCG1,POMC,AVPR1A,PPP3R1,ADGRB2,SYK,TRPM2,CACNA1C,CALM2,NCALD,SLA2,CASQ1,CASQ2,PPP1R9B,GSTO1
GO:0031087	BP	deadenylation-independent decapping of nuclear-transcribed mRNA	6	3	0.044214	1	EDC4,DCP1A,ZFP36
GO:0008298	BP	intracellular mRNA localization	10	4	0.0442214	1	CASC3,ZNF385A,ZFP36L1,ZFP36
GO:0051784	BP	negative regulation of nuclear division	63	14	0.0445324	1	TOM1L1,CENPF,TOM1L2,ANAPC15,INCENP,LCMT1,CDK5RAP2,PCID2,RAD1,RPS6KA2,BMP7,XRCC3,NUF2,MAD1L1,KLHL22
GO:0045638	BP	negative regulation of myeloid cell differentiation	93	19	0.0445944	1	CDK6,TRIB1,LILRB4,ZBTB46,ZFPM1,HSPA9,ITPKB,LYN,KLF13,FBXW7,GPR137,ZFP36L1,TCTA,GPR137B,ZFP36,ZBTB16,GPR68,CUL4A,UBASH3B,LDB1
GO:0060856	BP	establishment of blood-brain barrier	10	4	0.044775	1	ADGRA2,LSR,TRPV1,MFSD2A
GO:2000434	BP	regulation of protein neddylation	19	6	0.0448903	1	COPS9,EPAS1,DCUN1D4,COPS4,RPL11,COPS7B
GO:0045619	BP	regulation of lymphocyte differentiation	211	41	0.0449752	1	ADA,LILRB4,NLRP3,PGLYRP2,DTX1,KAT2A,HLA-DRA,ITPKB,RHOA,PNP,ZBTB7B,LEF1,AMBRA1,PCID2,AXL,PRKCZ,CRTAM,CYP26B1,ZMIZ1,SH3RF1,ACTB,NFKBIZ,SMARCA2,SMARCA4,ZFP36L1,SYK,TCF7,TGFBR2,CCR2,WNT10B,ZBTB16,NDFIP1,CAMK4,ARID1A,CARD11,FOXN1,LOXL3,RUNX3,TNFSF9,CD86,SOX13,TESPA1
GO:1901264	BP	carbohydrate derivative transport	79	17	0.0450536	1	SLC35A1,SLC35A4,SLC25A25,CLN3,SLC37A2,SLC37A1,SLC29A3,SLC35C1,LRRC8A,SLC25A19,SLC17A9,SLC15A2,SLC19A1,MFSD2A,SLC28A2,RFT1,G6PC3,CD47,ABCG1
GO:0008277	BP	regulation of G protein-coupled receptor signaling pathway	136	29	0.0450979	1	ADA,USP20,CHGA,RASGRP4,SLC24A4,GRK3,DNM2,EDN1,MGRN1,GNG4,GNG7,GRK4,GRK5,GRK6,GIT1,GSK3A,GUCY2D,STMN1,ATP2B4,OPRL1,OPRM1,PDE4A,ZDHHC7,PRKCA,ABHD6,RGS12,ROCK1,C3,YWHAB,PPP1R9B,RGS11
GO:0030160	MF	synaptic receptor adaptor activity	4	3	0.0451102	1	SHANK2,SHANK1,SHANK3
GO:0061436	BP	establishment of skin barrier	29	8	0.0452831	1	ALOX12,KRT1,KRT16,STMN1,LSR,PLEC,CYP26B1,GRHL3,NFKBIZ,HDAC3
GO:0007191	BP	adenylate cyclase-activating dopamine receptor signaling pathway	9	4	0.0453845	1	ADCY5,GNAS,GNB1,PTGER1
GO:1905240	BP	negative regulation of canonical Wnt signaling pathway involved in osteoblast differentiation	2	2	0.0455413	1	GSK3B,TNN
GO:1903169	BP	regulation of calcium ion transmembrane transport	185	37	0.0459488	1	CORO1A,TMC2,CRHR1,CYBA,DHRS7C,P2RX2,FYN,GRM6,HTT,KCNE1,LYN,ATP2A1,OPRL1,PDE4D,CABP2,PLCG1,PML,LIME1,PPP3R1,CHD7,JPH2,GJC2,SELENON,JPH3,MIR499A,STIM2,BCL2,THADA,CACNA1C,CACNB4,CALM2,CAPN3,PLA2G6,CASQ1,CASQ2,CRACR2A,UBASH3B,CD19,GSTO1
GO:0019212	MF	phosphatase inhibitor activity	47	12	0.04597	1	PPP1R27,SH3RF2,PHACTR1,CABIN1,PPP1R14B,LGALS3,MGAT5,PPP1R10,PPP1R14C,PPP1R1B,PPP1R9B,PPP1R26
GO:0032104	BP	regulation of response to extracellular stimulus	28	8	0.0460101	1	CYP27B1,KANK2,NENF,MN1,OPRM1,PPARA,BCL2,RXRB,SPX
GO:0032107	BP	regulation of response to nutrient levels	28	8	0.0460101	1	CYP27B1,KANK2,NENF,MN1,OPRM1,PPARA,BCL2,RXRB,SPX
GO:0051647	BP	nucleus localization	28	10	0.0460502	1	SYNE3,DCTN1,DYNC1H1,SYNE2,MTOR,KIF25,LMNA,PAFAH1B1,CLMN,LMNB2
GO:0006914	BP	autophagy	561	97	0.0461256	1	TOM1,TRIM13,STAM2,RGS19,CAMKK2,CERS1,EHMT2,TLK2,OSBPL7,RNF166,CLN3,WDR81,VTI1A,CTSD,CTSK,VPS37D,DAPK3,RETREG3,EEF1A1,EEF1A2,EIF4G2,PIKFYVE,MARK2,FLCN,AKT1,FOXK1,ATG2A,PACS2,SCFD1,EXOC7,CLEC16A,SH3BP4,FKBP8,ATP6V0D2,MTOR,GAA,ULK3,HTRA2,TMEM150B,RUFY4,GSK3A,GSK3B,RMC1,HTT,HMOX1,STING1,ITGB4,KIF25,MAPT,PRKN,VPS28,WAC,PIK3C3,PIP4K2A,ATP6V0B,ZFYVE1,TPCN1,RETREG1,TOLLIP,AUP1,RNF31,VPS13D,FBXW7,AMBRA1,P…
GO:0061919	BP	process utilizing autophagic mechanism	561	97	0.0461256	1	TOM1,TRIM13,STAM2,RGS19,CAMKK2,CERS1,EHMT2,TLK2,OSBPL7,RNF166,CLN3,WDR81,VTI1A,CTSD,CTSK,VPS37D,DAPK3,RETREG3,EEF1A1,EEF1A2,EIF4G2,PIKFYVE,MARK2,FLCN,AKT1,FOXK1,ATG2A,PACS2,SCFD1,EXOC7,CLEC16A,SH3BP4,FKBP8,ATP6V0D2,MTOR,GAA,ULK3,HTRA2,TMEM150B,RUFY4,GSK3A,GSK3B,RMC1,HTT,HMOX1,STING1,ITGB4,KIF25,MAPT,PRKN,VPS28,WAC,PIK3C3,PIP4K2A,ATP6V0B,ZFYVE1,TPCN1,RETREG1,TOLLIP,AUP1,RNF31,VPS13D,FBXW7,AMBRA1,P…
GO:0009898	CC	cytoplasmic side of plasma membrane	157	36	0.0461769	1	LILRB4,AP2A1,AP2A2,DLG1,GRAMD2A,AKT1,RASA3,FYN,LDLRAP1,HTRA2,GNAO1,GNAS,GNAZ,GNB1,GNB3,GNG5,IKBKB,RHOA,LCK,SAMD12,LYN,GNG13,RNF31,AJAP1,MAP2K2,SPTB,SYK,TGM3,TRAF3,NPHS2,CACNB4,ESYT3,PPP1R9B,SHANK3,CHMP7,MTSS2,CYTH1,C2CD2L,OSBPL2
GO:0070861	BP	regulation of protein exit from endoplasmic reticulum	25	7	0.046331	1	TMEM30B,UBAC2,DERL2,TMEM30A,UBE2G2,DERL3,EDEM1,CD81
GO:0060766	BP	negative regulation of androgen receptor signaling pathway	15	6	0.0463611	1	FOXP1,HDAC1,SMARCA4,TCF21,PIAS2,NCOR2
GO:0045580	BP	regulation of T cell differentiation	180	36	0.0463679	1	ADA,LILRB4,NLRP3,DTX1,KAT2A,HLA-DRA,ITPKB,RHOA,PNP,ZBTB7B,LEF1,AMBRA1,PRKCZ,CRTAM,CYP26B1,ZMIZ1,SH3RF1,ACTB,NFKBIZ,SMARCA2,SMARCA4,SYK,TCF7,TGFBR2,CCR2,WNT10B,ZBTB16,CAMK4,ARID1A,CARD11,FOXN1,LOXL3,RUNX3,TNFSF9,CD86,SOX13,TESPA1
GO:0140506	MF	endoplasmic reticulum-autophagosome adaptor activity	3	2	0.046529	1	RETREG3,RETREG1,RETREG2
GO:0046448	BP	tropane alkaloid metabolic process	1	1	0.0465446	1	BCHE
GO:0050783	BP	cocaine metabolic process	1	1	0.0465446	1	BCHE
GO:0001750	CC	photoreceptor outer segment	93	20	0.0466092	1	USH1C,SLC24A4,CNGB1,CNGA1,SHANK2,GNB1,GRK4,GUCY2D,EYS,IMPG1,PDE6B,PIP4K2A,PTGS1,RHO,TMEM237,STX3,BSG,CFAP410,PROM1,DHRS3,IFT140
GO:0034605	BP	cellular response to heat	64	15	0.0466546	1	PDCD6,SLC52A3,CREBBP,DAXX,MTOR,HTRA2,GSK3B,HMOX1,HSF1,LYN,MAPT,IER5,ANO1,ST8SIA1,TRPV1,CD34
GO:0000052	BP	citrulline metabolic process	8	4	0.0466693	1	ASS1,ATP2B4,ALDH18A1,CAD
GO:0044651	BP	adhesion of symbiont to host epithelial cell	1	1	0.0467316	1	SFTPD
GO:1905226	BP	regulation of adhesion of symbiont to host epithelial cell	1	1	0.0467316	1	SFTPD
GO:0010677	BP	negative regulation of cellular carbohydrate metabolic process	45	11	0.0467671	1	COX11,FLCN,FBP1,GCK,GIT1,GSK3A,GSK3B,PRKN,ENPP1,PPARA,STAT3,HDAC4
GO:0060039	BP	pericardium development	19	7	0.0468696	1	SETD2,SMAD3,DLL4,BMP7,TBX5,WNT5A,CCM2,HAND2
GO:0098685	CC	Schaffer collateral - CA1 synapse	94	25	0.0468998	1	BAIAP2,GIPC1,DVL1,EFNB2,FYN,GABRB1,LRRTM2,ABR,APBA2,PAFAH1B1,SHANK1,PFN2,PLCG1,PPP3R1,PRKAR1B,PRKCZ,PTPRA,PTPRD,ACTB,ROCK1,STX1A,STX3,WNT5A,SLC30A1,CAPZB,BSN
GO:0009895	BP	negative regulation of catabolic process	336	62	0.04699	1	GIPC1,TRAF3IP2,EHMT2,TLK2,TIRAP,CIRBP,AGAP2,KLHL40,CSNK2A1,DAB2IP,DFFA,DFFB,E2F1,EIF4G2,FLCN,AKT1,FBP1,FOXK1,SCFD1,CLEC16A,ALK,MTOR,FYN,BSCL2,GPLD1,GIT1,GSK3A,NOP53,HMOX1,ZAR1,DND1,KIF25,SMAD3,PLIN5,ATP2B4,WAC,SERPINE2,PML,PPARA,TENT5C,NSUN2,BANP,ZDHHC7,PBK,EIF4ENIF1,ADGRB1,RPTOR,BCL2,RNF5,ROCK1,RPL11,STAT3,TAF9,TIMP3,TSC2,VHL,ZFP36,METTL16,CDK5RAP3,SLC7A5,KLHL22,MFSD2A,BMF,DEDD,PSMF1,HDAC4
GO:0007584	BP	response to nutrient	153	31	0.0471013	1	COL1A1,CYP27B1,DNMT3A,SHANK2,MTOR,ALPL,KANK2,NDOR1,GPX1,HMOX1,HSF1,IGF1R,IGFBP2,AQP3,PDX1,ITGA2,MGMT,MN1,ASS1,MTHFR,PDK2,PENK,PPARD,CYP26B1,BCHE,RXRB,BGLAP,NFKBIZ,BMP7,TGFBR2,TYMS,USF1,TRIM25,CBS
GO:0005978	BP	glycogen biosynthetic process	45	11	0.0471112	1	AKT1,AKT2,GCK,GSK3A,GSK3B,IGF1,IGF2,ENPP1,PRKAG3,PPP1CA,UGP2,EPM2AIP1
GO:0009250	BP	glucan biosynthetic process	45	11	0.0471112	1	AKT1,AKT2,GCK,GSK3A,GSK3B,IGF1,IGF2,ENPP1,PRKAG3,PPP1CA,UGP2,EPM2AIP1
GO:0015205	MF	nucleobase transmembrane transporter activity	8	3	0.0475707	1	SLC43A3,SLC28A2,SLC23A1
GO:0004790	MF	thioether S-methyltransferase activity	1	1	0.0475714	1	INMT
GO:0030748	MF	amine N-methyltransferase activity	1	1	0.0475714	1	INMT
GO:0102707	MF	S-adenosyl-L-methionine:beta-alanine N-methyltransferase activity	1	1	0.0475714	1	INMT
GO:0005518	MF	collagen binding	66	17	0.0477005	1	COL6A2,LRRC15,CTSK,AEBP1,ITGA11,ITGA1,ITGA2,SMAD3,ACHE,MMP9,NID1,TGFBI,TNXB,VTN,DDR1,SPARCL1,SERPINH1,ADGRG1
GO:0047496	BP	vesicle transport along microtubule	46	13	0.0478337	1	CLN3,BICDL2,DYNC1H1,DYNC1I1,AP3M1,HTT,PAFAH1B1,KIF1A,BLOC1S4,PRKCZ,STK11,FYCO1,BICDL1
GO:0002521	BP	leukocyte differentiation	604	103	0.0478348	1	ADA,CDK6,TRIB1,IKZF1,TRAF3IP2,LILRB4,TUSC2,NLRP3,PGLYRP2,SLC9B2,ZBTB46,CSF1,CSF1R,CTSK,ZFPM1,DTX1,EPHA2,SBNO2,FLT3,MTOR,FUT7,KAT2A,FOXP1,HLA-DRA,HSF1,ITGB8,ITPKB,NRROS,RHOA,LCK,LYN,MMP9,NFATC1,PNP,ROR2,PAFAH1B1,ZBTB7B,LEF1,WNT4,DLL4,FBXW7,DOCK10,AMBRA1,CHD7,PRKCA,PCID2,AXL,PRKCZ,CRTAM,LRRC8A,CYP26B1,GPR137,ZMIZ1,SH3RF1,RB1,BCL2,ACTB,BGLAP,SEMA4A,NFKBIZ,BCL11B,SMARCA2,SMARCA4,ZFP36L1,STAT3,STK11,S…
GO:0043328	BP	protein transport to vacuole involved in ubiquitin-dependent protein catabolic process via the multivesicular body sorting pathway	15	5	0.048135	1	STAM2,VPS37D,PTPN23,VPS28,VPS37B
GO:2000197	BP	regulation of ribonucleoprotein complex localization	6	3	0.0483008	1	AKAP8L,SETD2,NSUN2
GO:0018024	MF	histone lysine N-methyltransferase activity	50	14	0.048306	1	EHMT2,SETD1B,SETD2,JARID2,KMT5B,SETD5,SMYD2,PRDM9,PRDM16,NSD2,METTL22,EHMT1,SETDB2,SETD1A
GO:0021540	BP	corpus callosum morphogenesis	5	3	0.0483977	1	SZT2,TSKU,PAFAH1B1,NIN
GO:2001286	BP	regulation of caveolin-mediated endocytosis	6	3	0.0487094	1	CLN3,PROM2,NEDD4L
GO:0005172	MF	vascular endothelial growth factor receptor binding	14	5	0.0487691	1	CDH5,DAB2IP,CD2AP,PGF,CCDC88A
GO:0043101	BP	purine-containing compound salvage	15	5	0.0487884	1	ADA,AMPD2,AMPD3,PNP,NAPRT
GO:0010917	BP	negative regulation of mitochondrial membrane potential	11	4	0.0490112	1	HEBP2,MAPT,BNIP3,TRPV1
GO:0045837	BP	negative regulation of membrane potential	11	4	0.0490112	1	HEBP2,MAPT,BNIP3,TRPV1
GO:0072737	BP	response to diamide	2	2	0.0490682	1	DAXX,HSF1
GO:0072738	BP	cellular response to diamide	2	2	0.0490682	1	DAXX,HSF1
GO:0030239	BP	myofibril assembly	70	17	0.0492116	1	MYL9,LDB3,ADPRHL1,EDN1,FLII,FLNC,LMOD1,TMOD4,KRT8,MEF2A,MYH11,MYL2,SIX4,PLEC,ACTC1,CAPN3,OBSCN,CASQ1
GO:0045655	BP	regulation of monocyte differentiation	20	7	0.0492267	1	CDK6,ZBTB46,CSF1,FOXP1,ZFP36L1,GPR68,DCSTAMP
GO:0006311	BP	meiotic gene conversion	3	2	0.0493932	1	RNF212,PRDM9
GO:2000553	BP	positive regulation of T-helper 2 cell cytokine production	9	4	0.0493963	1	NLRP3,PRKCZ,RSAD2,CD81
GO:0010675	BP	regulation of cellular carbohydrate metabolic process	151	31	0.0494334	1	BCKDK,COX11,FLCN,AKT1,AKT2,FBP1,FOXK1,MTOR,GCK,KAT2A,GNB3,GPLD1,GIT1,GSK3A,GSK3B,IGF1,IGF2,PRKN,LCMT1,PDK1,PDK2,ENPP1,POMC,PPARA,PPP1CA,SDHAF3,RPTOR,STAT3,STK11,TFF3,PHLDA2,HDAC4,EPM2AIP1
GO:0005827	CC	polar microtubule	5	3	0.0495072	1	TUBGCP3,KLHL22,KLHL21
GO:0010770	BP	positive regulation of cell morphogenesis involved in differentiation	38	12	0.0497205	1	BAIAP2,CUX1,DBN1,CUX2,ANAPC2,PAFAH1B1,PARP6,TBC1D24,PTPRD,LRP8,FBXO31,CAMK2B,CUL7
GO:0050698	MF	proteoglycan sulfotransferase activity	3	2	0.049839	1	GAL3ST4,CHST3

## Sheet: nonCpGXY_KEGG
KEGG results from 3728 CpGs included in Models 1 and 2.
ID	Description	N	DE	P.DE	FDR	SigGenesInSet
hsa01521	EGFR tyrosine kinase inhibitor resistance	78	27	0.000347734	0.112862	FGFR3,FOXO3,MTOR,EIF4E1B,SHC2,GRB2,HRAS,IGF1,IGF1R,IL6R,JAK1,JAK2,SHC4,PLCG1,SHC3,PLCG2,PRKCB,AXL,MAPK3,PDGFC,MAP2K2,PTEN,BCL2,BCL2L1,RPS6KB2,SHC1,STAT3,PIK3R3
hsa05166	Human T-cell leukemia virus 1 infection	219	50	0.0011142	0.112862	ADCY1,ADCY7,ADCY9,E2F1,E2F2,EGR2,ADCY4,ETS1,FOS,ANAPC15,KAT2A,HLA-DPA1,HLA-DPB1,HLA-F,HRAS,IL1R1,IL2RB,JAK1,JUN,LCK,SMAD3,MAP3K1,ATM,NFATC2,NFATC3,NFKB1,NFYB,ANAPC7,PPP3R1,VAC14,MAPK3,MAP2K2,PTEN,RB1,RELA,BCL2L1,TGFBR2,TNFRSF1A,VDAC1,ZFP36,TRRAP,TLN2,MAD1L1,CREB3L3,RANBP3,PIK3R3,CCND3,CCNE2,PTTG1,CREB5,ESPL1
hsa05140	Leishmaniasis	74	19	0.00119679	0.112862	TAB1,CR1,CYBA,EEF1A1,EEF1A2,FOS,HLA-DPA1,HLA-DPB1,IL12A,JAK1,JAK2,JUN,NCF4,NFKB1,NFKBIB,PRKCB,MAPK3,RELA,MARCKSL1
hsa05163	Human cytomegalovirus infection	225	49	0.00166848	0.112862	CDK6,ADCY1,AKAP13,ADCY7,ADCY9,CCR5,E2F1,E2F2,ADCY4,MTOR,GNAI2,GNAI3,GNAO1,GNAS,GNG4,GNG5,GNG7,GRB2,HLA-F,HRAS,STING1,FAS,IL1R1,IL6R,JAK1,RHOA,NFATC2,NFATC3,NFKB1,PPP3R1,PRKCB,MAPK3,MAP2K2,PTGER1,PTGER4,PXN,RB1,RELA,RPS6KB2,BID,STAT3,TAP1,TNFRSF1A,CALM2,CASP3,CREB3L3,PIK3R3,RIPK1,ROCK2,CREB5,ARHGEF11
hsa04066	HIF-1 signaling pathway	109	28	0.00202233	0.112862	EDN1,ENO1,ALDOA,FLT1,MTOR,EIF4E1B,HK1,IGF1,IGF1R,IL6R,NFKB1,PDHA2,PDK1,PFKL,PGK2,PLCG1,PLCG2,PRKCB,MAPK3,MAP2K2,BCL2,RELA,RPS6KB2,STAT3,VHL,HKDC1,CAMK2G,PIK3R3,MKNK1
hsa05167	Kaposi sarcoma-associated herpesvirus infection	194	41	0.00244355	0.112862	CDK6,CCR5,E2F1,E2F2,FOS,MTOR,GNG4,GNG5,GNG7,HLA-F,HRAS,FAS,JAK1,JAK2,JUN,NFATC2,NFATC3,NFKB1,LEF1,PIK3C3,PLCG1,PLCG2,PPP3R1,MAPK3,MAP2K2,PREX1,RB1,RELA,BID,MAP1LC3B2,STAT3,TCF7,TCF7L2,TNFRSF1A,TRAF3,TYK2,UBB,UBC,ZFP36,CALM2,CASP3,PIK3R3,CD86
hsa05131	Shigellosis	244	50	0.00246032	0.112862	TNIP1,MYL12B,MYL9,TAB1,CBX3,NLRP3,DOCK1,FNBP1,FOXO3,SEPTIN8,MTOR,GSK3A,H3-3B,HK1,STING1,IL1R1,ILK,JUN,RHOA,ATM,NFKB1,NFKBIB,PFN2,PIK3C3,PLCG1,PLCG2,ATG16L1,RNF31,PRKCE,MAPK3,RPTOR,PXN,BCL2,RELA,BCL2L1,RPS6KB2,MAP1LC3B2,BNIP3,TLR5,TNFRSF1A,U2AF1,UBB,UBC,VDAC1,HKDC1,TLN2,AKT1S1,PIK3R3,ACTN1,RIPK1,SQSTM1,WASL,CYTH1,ROCK2,CD44
hsa04062	Chemokine signaling pathway	192	40	0.00279762	0.112862	ADCY1,CCR9,ADCY7,ADCY9,CCR5,ADCY4,FOXO3,SHC2,GNAI2,GNAI3,GNG4,GNG5,GNG7,GRK4,GRK6,GRB2,GSK3A,HRAS,JAK2,RHOA,SHC4,ARRB1,NFKB1,NFKBIB,PLCG1,SHC3,PLCG2,PRKCB,MAPK3,PARD3,PREX1,PXN,RAP1B,RELA,CCL8,CCL11,CXCR5,SHC1,STAT3,CCR2,VAV2,PIK3R3,ROCK2
hsa04658	Th1 and Th2 cell differentiation	90	24	0.00294186	0.112862	FOS,HLA-DPA1,HLA-DPB1,IL2RB,IL12A,JAG2,JAK1,JAK2,JUN,LCK,NFATC2,NFATC3,NFKB1,NFKBIB,PLCG1,DLL4,PPP3R1,MAML3,MAPK3,RELA,TYK2,MAML2,RUNX3,CD247
hsa04926	Relaxin signaling pathway	129	32	0.00319722	0.112862	ADCY1,ADCY7,ADCY9,RLN3,COL1A1,COL4A1,EDN1,ADCY4,FOS,SHC2,GNAI2,GNAI3,GNAO1,GNAS,GNG4,GNG5,GNG7,GRB2,HRAS,JUN,SHC4,ARRB1,MMP9,NFKB1,SHC3,MAPK3,MAP2K2,ACTA2,RELA,SHC1,TGFBR2,CREB3L3,PIK3R3,CREB5
hsa05235	PD-L1 expression and PD-1 checkpoint pathway in cancer	89	23	0.00365362	0.11351	TIRAP,CSNK2A1,FOS,ALK,MTOR,HRAS,JAK1,JAK2,JUN,LCK,NFATC2,NFATC3,NFKB1,NFKBIB,PLCG1,PPP3R1,MAPK3,MAP2K2,PTEN,RELA,RPS6KB2,STAT3,PIK3R3,CD247
hsa01522	Endocrine resistance	96	27	0.00385871	0.11351	ADCY1,ADCY7,ADCY9,E2F1,E2F2,ADCY4,FOS,MTOR,SHC2,GNAS,GPER1,GRB2,HRAS,IGF1,IGF1R,JAG2,JUN,SHC4,MMP9,SHC3,DLL4,MAPK3,MAP2K2,RB1,BCL2,RPS6KB2,SHC1,PIK3R3
hsa05214	Glioma	75	22	0.00449677	0.122105	CDK6,E2F1,E2F2,MTOR,SHC2,GRB2,HRAS,IGF1,IGF1R,SHC4,PLCG1,SHC3,PLCG2,PRKCB,MAPK3,MAP2K2,PTEN,RB1,SHC1,CALM2,CAMK4,CAMK2G,PIK3R3
hsa04659	Th17 cell differentiation	106	26	0.00516679	0.126615	FOS,MTOR,HLA-DPA1,HLA-DPB1,IL1R1,IL2RB,IL6R,JAK1,JAK2,JUN,LCK,SMAD3,NFATC2,NFATC3,NFKB1,NFKBIB,PLCG1,PPP3R1,MAPK3,RARA,RELA,STAT3,TGFBR2,TYK2,RUNX1,CD247
hsa04916	Melanogenesis	101	26	0.00564561	0.126615	ADCY1,ADCY7,ADCY9,EDN1,ADCY4,GNAI2,GNAI3,GNAO1,GNAS,HRAS,MC1R,LEF1,PRKCB,MAPK3,MAP2K2,TCF7,TCF7L2,WNT7B,WNT10B,WNT9B,FZD5,CALM2,CAMK2G,FZD4,CREB3L3,WNT3A
hsa05161	Hepatitis B	162	34	0.00573892	0.126615	TAB1,YWHAQ,TIRAP,E2F1,E2F2,EGR2,FOS,GRB2,HRAS,FAS,JAK1,JAK2,JUN,SMAD3,MAP3K1,MMP9,NFATC2,NFATC3,NFKB1,PRKCB,MAPK3,MAP2K2,RB1,BCL2,RELA,BID,STAT3,TGFBR2,TRAF3,TYK2,CASP3,CREB3L3,PIK3R3,CCNE2,CREB5
hsa04662	B cell receptor signaling pathway	82	21	0.00630473	0.128346	PIK3AP1,FOS,GRB2,HRAS,INPPL1,JUN,NFATC2,NFATC3,NFKB1,NFKBIB,PLCG2,PPP3R1,PRKCB,MAPK3,MAP2K2,RELA,VAV2,CARD11,PIK3R3,CD19,CD81
hsa05221	Acute myeloid leukemia	67	19	0.00667435	0.128346	CSF1R,MTOR,GRB2,HRAS,JUP,NFKB1,LEF1,PPARD,MAPK3,MAP2K2,RARA,RELA,RPS6KB2,STAT3,TCF7,TCF7L2,ZBTB16,PIK3R3,RUNX1
hsa05225	Hepatocellular carcinoma	168	38	0.00690816	0.128346	CDK6,TXNRD2,E2F1,E2F2,MTOR,SHC2,GRB2,GSTP1,HRAS,IGF1R,IGF2,SHC4,LRP5,SMAD3,LEF1,PLCG1,SHC3,PLCG2,PRKCB,MAPK3,MAP2K2,PTEN,ARID1B,RB1,BCL2L1,RPS6KB2,SHC1,SMARCA4,SMARCB1,TCF7,TCF7L2,TGFBR2,WNT7B,WNT10B,WNT9B,FZD5,ARID1A,FZD4,PIK3R3,WNT3A
hsa05200	Pathways in cancer	529	98	0.0102369	0.177691	CDK6,TXNRD2,ADCY1,ADCY7,ADCY9,CKS1B,COL4A1,CSF1R,CTNNA1,DAPK1,E2F1,E2F2,EDN1,ADCY4,EPAS1,ETS1,FGF3,FGFR3,FGFR4,FOS,ALK,MTOR,GNAI2,GNAI3,GNAS,GNG4,GNG5,GNG7,GRB2,GSTP1,HRAS,IGF1,IGF1R,IGF2,FAS,IL2RB,IL6R,IL12A,ITGA2,JAG2,JAK1,JAK2,JUN,JUP,KIF7,RHOA,LAMB1,LAMC2,LRP5,SMAD3,MAX,MLH1,MMP9,NFKB1,LEF1,PGF,PLCG1,PLCG2,PLD1,DLL4,PPARD,PRKCB,MAPK3,MAP2K2,PTEN,PTGER1,PTGER4,PLEKHG5,RARA,RB1,BCL2,RELA,BCL2L1…
hsa04722	Neurotrophin signaling pathway	119	29	0.0105708	0.177691	SH2B3,FOXO3,SHC2,GRB2,RAPGEF1,HRAS,JUN,RHOA,SHC4,MAP3K1,NFKB1,NFKBIB,NGF,NTF3,NTRK2,PLCG1,SHC3,PLCG2,MAPK3,MAP2K2,RAP1B,BCL2,RELA,RPS6KA2,SHC1,TP73,CALM2,CAMK4,CAMK2G,PIK3R3
hsa04934	Cushing syndrome	155	36	0.0118818	0.190329	CDK6,ADCY1,ADCY7,ADCY9,CYP11B1,E2F1,E2F2,ADCY4,GNAI2,GNAI3,GNAS,NR4A1,KCNK3,LDLR,LEF1,PDE8A,MAPK3,MAP2K2,RAP1B,RB1,TCF7,TCF7L2,WNT7B,WNT10B,WNT9B,CACNA1D,FZD5,CAMK2G,FZD4,CREB3L3,ORAI1,CACNA1H,CACNA1G,WNT3A,CCNE2,CREB5
hsa05132	Salmonella infection	248	46	0.0124011	0.190329	ABI1,ACTR1B,MYL12B,MYL9,TAB1,DCTN2,RIPK3,NLRP3,TIRAP,DCTN1,DYNC1I1,CYFIP1,VPS39,FOS,ARHGEF26,CYFIP2,HRAS,JUN,RHOA,RHOH,M6PR,NFKB1,LEF1,SNX9,PFN2,PIK3C3,EXOC2,MAPK3,MAP2K2,BCL2,RELA,VPS16,VPS33A,TCF7,TCF7L2,TLR5,TNFRSF1A,TUBA3C,AHNAK,FYCO1,DYNC2H1,GSDMD,CASP3,RIPK1,WASL,KLC4,CYTH1,ROCK2,GCC2
hsa04150	mTOR signaling pathway	155	34	0.0130368	0.191749	RNF152,LPIN1,MTOR,EIF4E1B,GRB2,GRB10,HRAS,IGF1,IGF1R,RHOA,LRP5,LAMTOR1,STRADB,PRKCB,MAPK3,MAP2K2,PTEN,RPTOR,RPS6KA2,RPS6KB2,SGK1,CASTOR1,STK11,TNFRSF1A,WNT7B,WNT10B,WNT9B,FZD5,SLC7A5,FZD4,AKT1S1,PIK3R3,WNT3A,STRADA,DEPDC5,TELO2
hsa05160	Hepatitis C	157	30	0.0147427	0.208166	CLDN24,NR1H3,CDK6,YWHAQ,E2F1,E2F2,GRB2,HRAS,FAS,JAK1,LDLR,NFKB1,OAS2,OAS3,PPARA,PPP2R2D,MAPK3,MAP2K2,RB1,RELA,BID,STAT3,TNFRSF1A,TRAF3,TYK2,CASP3,PIK3R3,RIPK1,CLDN6,RSAD2,CD81
hsa04910	Insulin signaling pathway	137	30	0.0191983	0.260653	FLOT1,FASN,FBP1,MTOR,EIF4E1B,SHC2,GRB2,RAPGEF1,HK1,HRAS,INPP5A,INPPL1,LIPE,SHC4,PRKAG2,SHC3,PRKAB1,PRKAR1A,PRKAR1B,MAPK3,MAP2K2,RPTOR,RPS6KB2,SHC1,HKDC1,CALM2,PIK3R3,MKNK1,CBL,CBLB,FBP2,G6PC3
hsa05224	Breast cancer	147	32	0.0217403	0.284235	CDK6,E2F1,E2F2,FGF3,FOS,MTOR,SHC2,GRB2,HRAS,IGF1,IGF1R,JAG2,JUN,SHC4,LRP5,LEF1,SHC3,DLL4,MAPK3,MAP2K2,PTEN,RB1,RPS6KB2,SHC1,TCF7,TCF7L2,WNT7B,WNT10B,WNT9B,FZD5,FZD4,PIK3R3,WNT3A
hsa05215	Prostate cancer	97	24	0.0232695	0.293361	E2F1,E2F2,ERG,MTOR,GRB2,GSTP1,HRAS,IGF1,IGF1R,MMP9,NFKB1,LEF1,MAPK3,PDGFC,MAP2K2,PTEN,RB1,BCL2,RELA,TCF7,TCF7L2,CREB3L3,PIK3R3,CCNE2,CREB5
hsa05162	Measles	139	25	0.0256875	0.311948	CDK6,CSNK2A1,FOS,HSPA1B,FAS,IL2RB,IL12A,JAK1,JUN,NFKB1,NFKBIB,OAS2,OAS3,BCL2,RELA,BCL2L1,BID,STAT3,TP73,TRAF3,TYK2,CASP3,PIK3R3,CBLB,CCND3,CCNE2
hsa04211	Longevity regulating pathway	89	22	0.0265112	0.311948	CAMKK2,ADCY1,ADCY7,ADCY9,ADCY4,FOXO3,MTOR,EIF4E1B,HRAS,IGF1,IGF1R,NFKB1,PRKAG2,PRKAB1,RPTOR,RELA,RPS6KB2,STK11,CAMK4,AKT1S1,CREB3L3,PIK3R3,CREB5
hsa05133	Pertussis	76	14	0.027645	0.314796	NLRP3,TIRAP,FOS,GNAI2,GNAI3,IL12A,JUN,RHOA,NFKB1,MAPK3,RELA,SFTPA1,C4A,C4B,CALM2,CASP3
hsa04621	NOD-like receptor signaling pathway	184	29	0.0310157	0.334955	TANK,TAB1,RIPK3,NLRP3,CYBA,NLRP6,STING1,JAK1,JUN,RHOA,NFKB1,NFKBIB,OAS2,OAS3,ATG16L1,RNF31,MAPK3,DHX33,BCL2,RELA,BCL2L1,MAP1LC3B2,TRAF3,TRPM2,TYK2,VDAC1,NLRX1,GSDMD,RIPK1,PSTPIP1,NLRP12
hsa05134	Legionellosis	57	12	0.0325347	0.334955	CLK1,CR1,EEF1A1,EEF1A2,HSF1,HSPA1B,IL12A,NFKB1,RELA,BNIP3,TLR5,RAB1B,CASP3
hsa04814	Motor proteins	193	37	0.0329823	0.334955	ACTR1B,MYL12B,MYL9,DCTN2,MYO3B,DNAH2,DCTN1,DYNC1I1,DNAH10,MYO16,KIF21B,DNAH1,KIF26A,KIF24,KIF7,KIF25,MYO18A,MYO1F,MYH11,MYO5A,MYO7B,MYO9B,MYO15A,KIF1A,KIF26B,DNAH3,MYH7B,ACTA2,DNAI2,TNNC1,TNNI2,TPM3,TUBA3C,DYNC2H1,KIF18A,CAPZB,MYO18B,KLC4,BICDL1,KIF20B
hsa04213	Longevity regulating pathway - multiple species	62	16	0.0335639	0.334955	ADCY1,ADCY7,ADCY9,CRYAB,ADCY4,FOXO3,MTOR,HRAS,HSPA1B,IGF1,IGF1R,PRKAG2,PRKAB1,RPTOR,RPS6KB2,AKT1S1,PIK3R3
hsa05220	Chronic myeloid leukemia	76	19	0.0341597	0.334955	CDK6,E2F1,E2F2,SHC2,GRB2,HRAS,SHC4,SMAD3,NFKB1,SHC3,MAPK3,MAP2K2,RB1,RELA,BCL2L1,SHC1,TGFBR2,PIK3R3,RUNX1,CBL
hsa05170	Human immunodeficiency virus 1 infection	211	38	0.0356023	0.339665	TAB1,CCR5,FOS,MTOR,GNAI2,GNAI3,GNAO1,GNG4,GNG5,GNG7,HLA-F,HRAS,STING1,FAS,JUN,ATM,NFATC2,NFATC3,NFKB1,PLCG1,PLCG2,PPP3R1,PRKCB,MAPK3,MAP2K2,PXN,BCL2,RELA,BCL2L1,RPS6KB2,BID,BST2,TAP1,TNFRSF1A,CALM2,CASP3,CUL4A,PIK3R3,RIPK1,CD247,DCAF1
hsa05145	Toxoplasmosis	110	24	0.0366364	0.340333	PPIF,TAB1,CCR5,GNAI2,GNAI3,GNAO1,HLA-DPA1,HLA-DPB1,HSPA1B,IL12A,JAK1,JAK2,LAMB1,LAMC2,LDLR,NFKB1,NFKBIB,MAPK3,BCL2,RELA,BCL2L1,STAT3,TNFRSF1A,TYK2,CASP3
hsa00052	Galactose metabolism	30	8	0.0379859	0.34344	GAA,GALT,HK1,PFKL,PGM1,UGP2,HKDC1,B4GALT2,G6PC3
hsa04915	Estrogen signaling pathway	137	28	0.0393066	0.34344	ADCY1,ADCY7,ADCY9,CTSD,ADCY4,FKBP5,FOS,SHC2,GNAI2,GNAI3,GNAO1,GNAS,GPER1,GRB2,HRAS,HSPA1B,JUN,SHC4,MMP9,OPRM1,SHC3,MAPK3,MAP2K2,RARA,BCL2,SHC1,CALM2,CREB3L3,PIK3R3,CREB5
hsa04714	Thermogenesis	219	36	0.0399078	0.34344	ADCY1,ADCY7,ADCY9,SLC25A29,CPT1C,COX6A2,COX10,COX11,CPT2,ADCY4,ACSL1,MTOR,UQCRQ,GNAS,NDUFAF8,GRB2,HRAS,LIPE,NDUFB1,NDUFS2,NDUFS5,NDUFV2,PRKAG2,ATP5MC1,ATP5ME,PRKAB1,ARID1B,RPTOR,RPS6KA2,RPS6KB2,SDHD,PRDM16,SMARCA4,SMARCB1,ARID1A,AKT1S1,CREB3L3,CREB5,ZNF516
hsa05206	MicroRNAs in cancer	309	42	0.0409429	0.34344	CDK6,DNMT3A,E2F1,E2F2,FGFR3,DICER1,MTOR,FOXP1,GLS,GRB2,HRAS,RHOA,SHC4,MIRLET7A3,MIRLET7B,MIR124-2,MIR124-3,MMP9,ABCC1,MIR326,MIR342,ATM,NFKB1,PLCG1,PLCG2,PRKCB,PRKCE,MAPK3,MAP2K2,PTEN,RPTOR,BCL2,MIR483,TNN,SHC1,BMPR2,STAT3,THBS1,HMGA2,CASP3,PIK3R3,WNT3A,BMF,CCNE2,CD44,HDAC4,ZEB2,CDC25B
hsa05164	Influenza A	167	27	0.0421041	0.34344	CDK6,NLRP3,KPNA6,HLA-DPA1,HLA-DPB1,FAS,IL12A,JAK1,JAK2,NFKB1,NFKBIB,OAS2,OAS3,PRKCB,MAPK3,MAP2K2,RELA,BID,TNFRSF1A,TRAF3,TYK2,VDAC1,TRIM25,NLRX1,CASP3,PIK3R3,CCND3,RSAD2
hsa04670	Leukocyte transendothelial migration	113	23	0.0428083	0.34344	CLDN24,CDH5,MYL12B,MYL9,CTNNA1,CYBA,GNAI2,GNAI3,ARHGAP35,RHOA,RHOH,MMP9,NCF4,PLCG1,PLCG2,PRKCB,PXN,RAP1B,VAV2,RASSF5,PIK3R3,ACTN1,CLDN6,ROCK2
hsa00600	Sphingolipid metabolism	53	12	0.0448456	0.348897	CERS1,NEU4,KDSR,GALC,SGMS1,GBA1,ARSA,ASAH1,ACER3,SMPD3,SMPD2,CERS4,DEGS1
hsa05226	Gastric cancer	149	31	0.0454653	0.348897	CTNNA1,E2F1,E2F2,FGF3,MTOR,SHC2,GRB2,HRAS,JUP,SHC4,LRP5,SMAD3,MLH1,LEF1,SHC3,MAPK3,MAP2K2,RB1,BCL2,RPS6KB2,SHC1,TCF7,TCF7L2,TGFBR2,WNT7B,WNT10B,WNT9B,FZD5,FZD4,PIK3R3,WNT3A,CCNE2
hsa04071	Sphingolipid signaling pathway	120	26	0.048445	0.363853	CERS1,CTSD,SGMS1,GNAI2,GNAI3,HRAS,RHOA,ASAH1,ABCC1,NFKB1,OPRD1,PLD1,PPP2R5C,PRKCB,PRKCE,PPP2R2D,MAPK3,MAP2K2,PTEN,BCL2,RELA,BDKRB2,BID,SMPD2,TNFRSF1A,CERS4,PIK3R3,DEGS1,ROCK2

## Sheet: nonCpGXY_wd_Adj_exp_KEGG
KEGG results from 4150 CpGs included in Model 3.
ID	Description	N	DE	P.DE	FDR	SigGenesInSet
hsa04066	HIF-1 signaling pathway	109	31	0.00105357	0.371909	CREBBP,EDN1,ENO1,AKT1,AKT2,ALDOA,FLT1,MTOR,EIF4E1B,ANGPT2,HK3,HMOX1,IGF1,IGF1R,NFKB1,NOS3,PDHA2,PDK1,PFKL,PFKP,PLCG1,PRKCA,MAPK3,MAP2K2,BCL2,RPS6KB2,STAT3,VHL,CAMK2B,CAMK2G,MKNK1
hsa04916	Melanogenesis	101	28	0.00553263	0.645498	ADCY5,ADCY7,ADCY9,CREBBP,DVL1,EDN1,ADCY4,GNAO1,GNAS,GSK3B,MC1R,LEF1,WNT4,POMC,PRKCA,MAPK3,MAP2K2,TCF7,WNT5A,WNT7B,WNT10B,WNT11,WNT9B,FZD5,CALM2,CAMK2B,CAMK2G,CREB3L3
hsa00052	Galactose metabolism	30	10	0.00867391	0.645498	GAA,GALT,GCK,GLB1,HK3,LCT,PFKL,PFKP,UGP2,G6PC3
hsa04211	Longevity regulating pathway	89	25	0.0121417	0.645498	CAMKK2,EHMT2,ADCY5,ADCY7,ADCY9,ADCY4,AKT1,AKT2,MTOR,EIF4E1B,IGF1,IGF1R,NFKB1,PRKAG2,PRKAG3,PRKAA2,PRKAB1,RPTOR,RPS6KB2,STK11,TSC2,EHMT1,CAMK4,AKT1S1,CREB3L3,ATG13
hsa04662	B cell receptor signaling pathway	82	21	0.0190303	0.645498	LILRB4,PIK3AP1,AKT1,AKT2,GSK3B,IKBKB,INPPL1,LYN,NFATC1,NFATC2,NFATC3,NFKB1,NFKBIB,PPP3R1,MAPK3,MAP2K2,SYK,VAV2,CARD11,CD19,CD81
hsa05415	Diabetic cardiomyopathy	189	36	0.0195905	0.645498	PPIF,COX6B2,COL1A1,COX6A2,CPT2,CTSD,CYBA,ACE,AKT1,AKT2,MTOR,UQCRQ,GSK3B,SMAD3,MMP9,NCF4,NDUFB1,NDUFV1,NDUFS5,NDUFV2,NFKB1,NOS3,ATP2A1,ATP2A3,NDUFA13,PDHA2,PDK2,PPARA,PPP1CA,PRKCA,PRKCZ,NDUFA4L2,TGFBR2,UQCRB,UQCRC1,CAMK2B,CAMK2G
hsa05031	Amphetamine addiction	69	19	0.0205035	0.645498	ADCY5,FOSB,GNAS,GRIA2,GRIN2D,HDAC1,PPP1CA,PPP3R1,PRKCA,SLC6A3,STX1A,CACNA1C,CACNA1D,CALM2,CAMK4,CAMK2B,CAMK2G,PPP1R1B,CREB3L3
hsa05166	Human T-cell leukemia virus 1 infection	219	48	0.0210554	0.645498	ADCY5,ADCY7,ADCY9,CREBBP,DLG1,E2F1,E2F2,EGR2,ADCY4,AKT1,AKT2,ANAPC15,KAT2A,ANAPC2,HLA-DRA,HLA-F,ICAM1,IKBKB,IL2RB,ITGB2,TBPL2,LCK,SMAD3,NFATC1,NFATC2,NFATC3,NFKB1,NFYB,ANAPC7,PPP3R1,VAC14,MAPK3,MAP2K2,RANBP1,RB1,MAP2K4,STAT5A,TCF3,TERT,TGFBR2,ZFP36,IL1R2,TRRAP,TLN2,MAD1L1,CREB3L3,RANBP3,CCNA1,PTTG1,ESPL1
hsa04024	cAMP signaling pathway	225	49	0.0224409	0.645498	HCN4,MYL9,ADCY5,CHRM2,ADCY7,ADCY9,CNGB1,CNGA1,CREBBP,CRH,CRHR1,EDN1,ADCY4,AKT1,AKT2,GNAS,GRIA2,GRIN2D,HTR1E,HTR6,RHOA,NFATC1,NFKB1,ATP2A1,ATP2A3,ATP2B2,ATP2B4,PDE4A,PDE4D,PLD1,POMC,PPARA,PPP1CA,MAPK3,MAP2K2,RAP1B,ROCK1,HCN2,BDNF,SSTR5,VAV2,VIPR2,CACNA1C,CACNA1D,CALM2,CAMK4,CAMK2B,CAMK2G,PPP1R1B,CREB3L3,ORAI1
hsa05167	Kaposi sarcoma-associated herpesvirus infection	194	40	0.0224776	0.645498	CDK6,CREBBP,E2F1,E2F2,AKT1,AKT2,PIK3R5,MTOR,GNB1,GNB3,GNG4,GNG5,GNG7,ANGPT2,GSK3B,HLA-F,ICAM1,IKBKB,LYN,NFATC1,NFATC2,NFATC3,NFKB1,LEF1,GNG13,PIK3C3,PLCG1,PPP3R1,MAPK3,MAP2K2,RB1,MAP2K4,MAP1LC3B2,STAT3,SYK,TCF7,C3,TRAF3,ZFP36,CALM2,CD86
hsa04910	Insulin signaling pathway	137	32	0.0250541	0.645498	FLOT1,AKT1,AKT2,FBP1,EXOC7,MTOR,EIF4E1B,SHC2,GCK,GSK3B,HK3,IKBKB,INPP5A,INPPL1,SHC4,PRKAG2,SHC3,PRKAG3,PPP1CA,PRKAA2,PRKAB1,PRKAR1B,PRKCZ,MAPK3,MAP2K2,RPTOR,RPS6KB2,TSC2,CALM2,MKNK1,CBLB,G6PC3
hsa04934	Cushing syndrome	155	37	0.0297528	0.645498	CDK6,ADCY5,ADCY7,ADCY9,CRH,CRHR1,CYP11B1,DVL1,E2F1,E2F2,ADCY4,GNAS,GSK3B,NR4A1,LDLR,LEF1,PDE8A,WNT4,POMC,MAPK3,MAP2K2,RAP1B,RB1,TCF7,WNT5A,WNT7B,WNT10B,WNT11,WNT9B,CACNA1C,CACNA1D,FZD5,CAMK2B,CAMK2G,CREB3L3,ORAI1,CACNA1H,CACNA1G
hsa05225	Hepatocellular carcinoma	168	38	0.0311114	0.645498	CDK6,TXNRD2,DVL1,E2F1,E2F2,AKT1,AKT2,MTOR,SHC2,GSK3B,GSTP1,HMOX1,IGF1R,IGF2,SHC4,SMAD3,LEF1,PLCG1,SHC3,WNT4,PRKCA,MAPK3,MAP2K2,RB1,ACTB,RPS6KB2,SMARCA2,SMARCA4,TCF7,TERT,TGFBR2,WNT5A,WNT7B,WNT10B,WNT11,WNT9B,FZD5,ARID1A,GSTO1
hsa05410	Hypertrophic cardiomyopathy	90	23	0.0312732	0.645498	ACE,EDN1,ITGA11,IGF1,ITGA1,ITGA2,ITGB4,ITGB8,LMNA,MYL2,ATP2A1,ATP2A3,PRKAG2,PRKAG3,PRKAA2,PRKAB1,ACTB,ACTC1,TNNC1,TPM3,CACNA1C,CACNA1D,CACNB4,CACNA2D2
hsa04920	Adipocytokine signaling pathway	69	18	0.0316882	0.645498	CAMKK2,CPT1C,CPT1A,AKT1,AKT2,MTOR,IKBKB,NFKB1,NFKBIB,PRKAG2,PRKAG3,POMC,PPARA,PRKAA2,PRKAB1,RXRB,STAT3,STK11,G6PC3
hsa04150	mTOR signaling pathway	155	35	0.0318329	0.645498	DVL1,FLCN,AKT1,AKT2,LPIN1,MTOR,EIF4E1B,GRB10,GSK3B,IGF1,IGF1R,IKBKB,RHOA,WNT4,LAMTOR1,PRKAA2,PRKCA,MAPK3,MAP2K2,RPTOR,FNIP2,RPS6KA1,RPS6KA2,RPS6KB2,CLIP1,STK11,TSC2,WNT5A,WNT7B,WNT10B,WNT11,WNT9B,FZD5,SLC7A5,CAB39L,AKT1S1,TELO2
hsa04371	Apelin signaling pathway	139	32	0.0325452	0.645498	MEF2B,KLF2,ADCY5,ADCY7,ADCY9,ADCY4,AKT1,AKT2,PIK3R5,MTOR,GNB1,GNB3,GNG4,GNG5,GNG7,SMAD3,MEF2A,BORCS8-MEF2B,MYL2,NOS3,PRKAG2,GNG13,PIK3C3,PRKAG3,PRKAA2,PRKAB1,MAPK3,MAP2K2,RPS6KB2,RYR3,MAP1LC3B2,CALM2,CAMK4,HDAC4
hsa00010	Glycolysis / Gluconeogenesis	67	14	0.0329149	0.645498	ADH1C,ENO1,FBP1,ALDOA,GAPDHS,GCK,HK3,PDHA2,PFKL,PFKP,PGAM2,ACSS1,G6PC3,MINPP1
hsa04926	Relaxin signaling pathway	129	30	0.038416	0.665835	ADCY5,ADCY7,ADCY9,RLN3,COL1A1,COL4A2,EDN1,ADCY4,AKT1,AKT2,SHC2,GNAO1,GNAS,GNB1,GNB3,GNG4,GNG5,GNG7,SHC4,MMP9,NFKB1,NOS3,GNG13,SHC3,PRKCA,PRKCZ,MAPK3,MAP2K2,MAP2K4,TGFBR2,CREB3L3
hsa04213	Longevity regulating pathway - multiple species	62	17	0.0388894	0.665835	ADCY5,ADCY7,ADCY9,CRYAB,ADCY4,AKT1,AKT2,MTOR,HDAC1,IGF1,IGF1R,PRKAG2,PRKAG3,PRKAA2,PRKAB1,RPTOR,RPS6KB2,AKT1S1
hsa04921	Oxytocin signaling pathway	154	37	0.0405998	0.665835	MYL9,CAMKK2,ADCY5,ADCY7,ADCY9,ADCY4,PIK3R5,GNAO1,GNAS,KCNJ5,RHOA,PPP1R12B,NFATC1,NFATC2,NFATC3,NOS3,PRKAG2,PRKAG3,PPP1CA,PPP3R1,PRKAA2,PRKAB1,PRKCA,MAPK3,MAP2K2,ACTB,ROCK1,RYR3,TRPM2,CACNA1C,CACNA1D,CACNB4,CALM2,CAMK4,CAMK2B,CAMK2G,CACNA2D2,CD38
hsa04725	Cholinergic synapse	113	29	0.0450848	0.665835	ADCY5,CHRM2,ADCY7,CHRNA4,ADCY9,ADCY4,AKT1,AKT2,PIK3R5,FYN,GNAO1,GNB1,GNB3,GNG4,GNG5,GNG7,KCNQ1,ACHE,GNG13,PRKCA,MAPK3,KCNQ5,BCL2,CACNA1A,CACNA1C,CACNA1D,CAMK4,CAMK2B,CAMK2G,CREB3L3
hsa04744	Phototransduction	28	7	0.0459885	0.665835	CNGB1,CNGA1,GNB1,GUCY2D,PDE6B,RHO,CALM2
hsa00740	Riboflavin metabolism	8	3	0.048232	0.665835	ENPP1,ENPP3,ACP5
hsa05214	Glioma	75	20	0.0482421	0.665835	CDK6,E2F1,E2F2,AKT1,AKT2,MTOR,SHC2,IGF1,IGF1R,SHC4,PLCG1,SHC3,PRKCA,MAPK3,MAP2K2,RB1,CALM2,CAMK4,CAMK2B,CAMK2G
